# Supplementary material for: Reference database design for the automated analysis of microplastic samples based on Fourier transform infrared (FTIR) spectroscopy
Source: Anal Bioanal Chem. 2018 Jul 6;410(21):5131–41. doi: 10.1007/s00216-018-1156-x (PMC6113679; doi:10.1007/s00216-018-1156-x)
Supplement: Supplementary file 2 — (XLSX 8.21 mb) [file 216_2018_1156_MOESM2_ESM.xlsx]

## Sheet: References
ID	3992.63	3990.7	3988.77	3986.84	3984.91	3982.99	3981.06	3979.13	3977.2	3975.27	3973.34	3971.41	3969.48	3967.56	3965.63	3963.7	3961.77	3959.84	3957.91	3955.98	3954.05	3952.13	3950.2	3948.27	3946.34	3944.41	3942.48	3940.55	3938.62	3936.69	3934.77	3932.84	3930.91	3928.98	3927.05	3925.12	3923.19	3921.26	3919.34	3917.41	3915.48	3913.55	3911.62	3909.69	3907.76	3905.83	3903.9	3901.98	3900.05
1	0.000949897	0.000874143	0.000800259	0.000744019	0.000714369	0.000683654	0.000632219	0.000586897	0.000545952	0.000495624	0.00045469	0.000412762	0.000369191	0.000347596	0.000311479	0.000242479	0.000188302	0.000156485	0.000124075	0.000102185	9.51886e-05	7.44909e-05	3.55318e-05	1.13398e-05	1.02147e-05	1.32471e-05	0	-3.79123e-05	-8.57003e-05	-0.000129558	-0.000168711	-0.000200119	-0.000216942	-0.000217125	-0.000205725	-0.00018296	-0.000148181	-0.000119049	-0.000120647	-0.000159141	-0.000207037	-0.000224486	-0.000214644	-0.000209466	-0.000205718	-0.000181541	-0.000146367	-0.000118606	-9.35644e-05
2	0.00103089	0.000977594	0.000944778	0.000897992	0.000831507	0.000778936	0.000728443	0.00065241	0.000601079	0.00058604	0.000528887	0.00044547	0.000406787	0.000399839	0.000376716	0.000317857	0.00026945	0.000274897	0.000280786	0.000240184	0.000190977	0.000150818	9.23611e-05	3.98234e-05	1.43386e-05	-1.30609e-05	-2.16737e-05	0	1.27368e-05	1.16304e-05	-1.16266e-05	-5.80437e-05	-8.54172e-05	-8.9094e-05	-9.68464e-05	-0.000105634	-9.87463e-05	-8.2802e-05	-7.23451e-05	-5.55627e-05	-1.28448e-05	4.71473e-05	9.24915e-05	8.9094e-05	1.074e-05	-0.000132769	-0.000259686	-0.000279892	-0.000211217
3	0.000775363	0.00074308	0.000731871	0.000731349	0.000715468	0.000690341	0.000659727	0.000599124	0.000519503	0.000460137	0.000422649	0.000385985	0.000341654	0.000303734	0.000285447	0.000264876	0.000231985	0.00021027	0.000204299	0.000197962	0.000187542	0.000159226	8.28058e-05	-3.59863e-06	-4.23528e-05	-4.71137e-05	-2.60212e-05	0	6.91786e-06	1.02967e-05	-1.09747e-05	-5.44824e-05	-7.31833e-05	-7.4055e-05	-8.51043e-05	-9.68799e-05	-0.000101712	-0.000114258	-0.000129022	-0.000122953	-9.38103e-05	-4.41261e-05	3.26112e-05	9.88841e-05	7.43978e-05	-5.49518e-05	-0.000203393	-0.000263717	-0.000220817
4	0.000309769	0.000289161	0.000279067	0.000292022	0.000296397	0.000270614	0.000250697	0.000257935	0.000257205	0.000233328	0.000200206	0.000164919	0.000140108	0.000119856	9.60585e-05	9.30242e-05	0.000103513	9.05003e-05	5.13792e-05	6.94394e-06	-1.28467e-05	1.06543e-05	4.25261e-05	3.86816e-05	1.86134e-05	1.30162e-05	0	-2.70512e-05	-5.28004e-05	-7.18031e-05	-6.04801e-05	-2.97558e-05	-3.11434e-05	-6.06701e-05	-6.58203e-05	-4.06783e-05	-4.5253e-05	-9.19327e-05	-0.000112984	-8.46479e-05	-6.67255e-05	-9.90834e-05	-0.000139218	-0.00013393	-8.66409e-05	-3.58503e-05	-1.73058e-05	-3.59062e-05	-7.16858e-05
5	0.000313312	0.000298567	0.000271291	0.000232209	0.000218188	0.000216357	0.000194274	0.000175243	0.000163577	0.00014592	0.00013716	0.000124741	0.00010593	0.000102477	8.48081e-05	4.0492e-05	1.67955e-05	1.87829e-05	1.35917e-05	8.92207e-06	2.38456e-05	3.25553e-05	1.29025e-05	-9.74536e-06	-1.49067e-05	-7.54558e-06	0	-1.27964e-06	-1.38823e-05	-4.46513e-05	-8.95504e-05	-0.000119887	-0.00010935	-7.4679e-05	-5.7146e-05	-5.39888e-05	-3.22089e-05	6.69807e-06	1.83284e-05	-1.63317e-05	-5.27557e-05	-5.98561e-05	-5.92656e-05	-7.41649e-05	-9.7407e-05	-0.000104532	-9.76603e-05	-8.96286e-05	-6.25867e-05
6	0.000138787	7.61986e-05	6.30038e-05	9.12007e-05	0.00012073	0.0001268	0.000105208	7.87134e-05	7.32308e-05	5.64663e-05	7.34351e-06	-3.08909e-05	-2.52239e-05	-1.12969e-05	-2.75522e-05	-5.38683e-05	-9.42875e-05	-0.00012213	-7.84458e-05	-2.18034e-05	-3.76672e-06	3.2286e-06	3.19761e-05	3.08778e-05	-4.63367e-05	-5.41415e-05	-4.86084e-06	-5.44853e-06	-1.20588e-05	-3.69636e-05	-6.88473e-06	7.91576e-05	8.69317e-05	5.54137e-05	7.34506e-05	7.76584e-05	2.67141e-06	-1.74326e-05	8.1558e-05	0.000175981	0.000121218	5.82159e-05	4.98965e-05	-5.17933e-07	-2.01536e-05	0.000120782	0.000224374	0.000191722	0.000192608
7	0.000107689	2.63703e-05	-2.7397e-06	1.41588e-05	4.54383e-05	7.81615e-05	9.40464e-05	8.81505e-05	9.31257e-05	0.000104055	8.24605e-05	5.39027e-05	6.17354e-05	7.78116e-05	6.04787e-05	2.55968e-05	9.05093e-07	-1.62007e-05	-4.05258e-05	-6.91961e-05	-7.08363e-05	-3.19151e-05	1.24953e-05	2.5832e-05	8.55016e-06	-1.99259e-06	3.68883e-05	0.00010478	0.000125505	8.13291e-05	2.69546e-05	-4.25288e-06	-3.38131e-06	2.4386e-05	4.67864e-05	4.63718e-05	1.50384e-05	-4.03501e-05	-4.9994e-05	1.88582e-05	8.20879e-05	7.38325e-05	3.44043e-05	1.9156e-05	4.17903e-05	8.86594e-05	0.000124456	0.000121055	9.0625e-05
8	-5.97726e-05	-0.000102409	-0.00010197	-9.93411e-05	-0.000109416	-9.99991e-05	-5.85518e-05	-1.9226e-05	-2.04884e-05	-4.77981e-05	-6.39458e-05	-5.45956e-05	-3.3882e-05	-1.25945e-05	-2.32245e-06	-3.90949e-05	-0.00010203	-0.000136621	-0.000144883	-0.000129561	-9.98216e-05	-7.55749e-05	-7.03115e-05	-3.97976e-05	3.36112e-05	2.81994e-05	4.60773e-07	3.28447e-05	2.92938e-05	3.00101e-05	2.65993e-05	1.22393e-05	8.15402e-05	0.000161318	0.00011393	1.60808e-05	1.88962e-05	5.87294e-05	6.96073e-05	9.49875e-05	0.000169809	0.000175281	0.000131691	0.00015014	0.000179314	0.00010511	5.41324e-05	0.000102755	0.000130562
9	1.90948e-05	-7.90383e-06	-1.48054e-05	-4.23934e-05	-5.38002e-05	-1.25675e-05	4.26884e-05	7.12016e-05	7.19218e-05	6.211e-05	6.54964e-05	8.35168e-05	9.46823e-05	8.9894e-05	7.99526e-05	7.74423e-05	7.27742e-05	5.67409e-05	4.44495e-05	5.5025e-05	8.47398e-05	9.93874e-05	7.84622e-05	4.44472e-05	1.75824e-05	2.07154e-07	1.41777e-05	7.37e-05	0.00013513	0.000147589	0.00011364	6.87818e-05	4.46904e-05	5.24956e-05	7.73993e-05	0.000101715	0.000126755	0.000134492	0.000106355	7.21434e-05	5.5951e-05	5.19199e-05	5.17949e-05	4.84791e-05	5.37756e-05	7.49835e-05	0.00010135	0.000133354	0.000163738
10	0.000142757	0.000121622	0.000120213	0.00011363	0.000124063	0.000138971	0.000119438	0.000104976	0.000121362	0.000135976	0.000120747	6.05751e-05	9.18098e-06	3.30387e-05	6.97896e-05	5.08875e-05	2.1629e-05	1.34734e-05	8.60356e-06	2.5034e-05	6.06962e-05	5.2995e-05	9.5237e-06	0	2.64328e-05	6.09336e-05	8.85269e-05	8.70116e-05	6.26929e-05	4.75459e-05	3.5611e-05	-9.17353e-07	-3.61614e-05	-2.45692e-05	1.47019e-05	3.9449e-05	4.61033e-05	4.29023e-05	3.28831e-05	2.1223e-05	7.22799e-06	3.60329e-06	1.11284e-05	-7.5344e-07	-2.44062e-05	-2.88021e-05	-2.24863e-05	-1.86772e-05	-4.22634e-06
11	0.000291899	0.000272231	0.000258997	0.000249626	0.000228178	0.000204582	0.000203054	0.000215283	0.000223896	0.00021754	0.000188176	0.000151038	0.000133429	0.000143856	0.000163453	0.000155667	0.000119502	9.94857e-05	9.08058e-05	5.50477e-05	2.26051e-05	3.17339e-05	4.60977e-05	2.20677e-05	-1.09738e-05	0	4.01465e-05	6.10277e-05	5.74086e-05	4.372e-05	2.1019e-05	6.44475e-07	1.77789e-06	9.11858e-06	-4.33251e-06	-1.87941e-05	-1.85287e-05	-2.60072e-05	-3.85502e-05	-3.74429e-05	-2.85925e-05	-2.62493e-05	-3.18876e-05	-3.07364e-05	-1.211e-05	1.76774e-05	2.4911e-05	-1.14078e-05	-4.75021e-05
12	0.00140395	0.00134644	0.00127667	0.00123205	0.00120206	0.00114032	0.00104896	0.000958346	0.000877891	0.000815473	0.000764467	0.000687908	0.000592187	0.000518881	0.000472106	0.000442084	0.000425015	0.00039684	0.000333324	0.000256605	0.000201773	0.000171762	0.000162333	0.000149425	9.96627e-05	3.42391e-05	0	9.27597e-07	-1.8999e-06	-9.65595e-06	6.23241e-06	2.34619e-05	3.50103e-05	5.08726e-05	3.68729e-05	3.63216e-06	-3.87058e-06	-5.63636e-06	-2.67364e-05	-3.57367e-05	-1.70693e-05	-9.23499e-06	-2.79248e-05	-3.97414e-05	-3.78713e-05	-4.692e-05	-5.41545e-05	-4.07621e-05	-2.5548e-05
13	0.00138739	0.0013352	0.00128158	0.00124777	0.00121402	0.00114248	0.00104824	0.000956826	0.000876654	0.000820585	0.000781447	0.000718378	0.000627138	0.000541814	0.000479806	0.000451915	0.000438333	0.000397075	0.000326421	0.00025212	0.000195999	0.000160258	0.000133473	0.000103418	5.87851e-05	1.37426e-05	0	1.27666e-05	9.77516e-06	-4.22075e-06	9.13814e-06	2.48812e-05	3.14191e-05	5.21019e-05	5.47469e-05	2.76417e-05	4.4778e-06	-2.04779e-05	-4.65848e-05	-4.315e-05	-1.98707e-05	-1.26883e-05	-2.61702e-05	-4.02257e-05	-4.78961e-05	-5.79543e-05	-6.19367e-05	-5.34691e-05	-4.65065e-05
14	0.00122773	0.00117291	0.00109639	0.00103971	0.00101433	0.000979044	0.000914145	0.000840515	0.000782568	0.000741415	0.00069673	0.000627361	0.000540208	0.000460714	0.000409041	0.000381242	0.000348326	0.000303809	0.00026295	0.000217676	0.000158656	0.000114005	0.00011405	0.000120673	7.42078e-05	8.9556e-06	0	2.58684e-05	1.16415e-05	-2.27131e-05	-1.97664e-05	-4.38839e-06	5.36814e-06	2.15992e-05	1.90213e-05	-3.50922e-06	-1.68197e-05	-2.97092e-05	-5.14537e-05	-5.45382e-05	-3.3889e-05	-2.95565e-05	-4.93489e-05	-5.0988e-05	-3.75733e-05	-4.76167e-05	-5.89676e-05	-4.57801e-05	-3.62843e-05
15	0.000216858	0.000192745	0.000159382	0.000137156	0.000117465	9.69907e-05	8.43992e-05	8.51527e-05	0.000101956	0.000107799	7.89156e-05	4.212e-05	3.32892e-05	6.2936e-05	0.000105215	0.000102656	5.21298e-05	1.49691e-05	7.62753e-07	-1.47745e-05	-1.5513e-05	1.17077e-05	4.07491e-05	2.84044e-05	-6.5593e-06	0	3.6316e-05	5.19669e-05	4.65214e-05	3.75099e-05	2.0883e-05	-8.02241e-06	-3.23905e-05	-4.43887e-05	-5.08297e-05	-3.88399e-05	-1.16266e-05	-4.0438e-06	-1.39531e-05	-1.29156e-05	-9.7258e-06	-1.73012e-05	-1.97757e-05	-5.14183e-06	1.89273e-05	3.83556e-05	2.94736e-05	-1.11414e-05	-4.46504e-05
16	0.000637718	0.000612957	0.000575231	0.000544542	0.000519548	0.000487791	0.000463415	0.000447838	0.000424886	0.00039267	0.000347871	0.000290927	0.000247562	0.000236431	0.000240339	0.000218937	0.000166055	0.000126336	0.000104276	6.71707e-05	3.0363e-05	2.79434e-05	4.67673e-05	3.77279e-05	1.99117e-06	-9.11392e-06	0	-3.50177e-06	-1.82483e-05	-3.24864e-05	-2.94149e-05	-1.90996e-05	-3.15979e-05	-5.62556e-05	-6.70217e-05	-5.4555e-05	-3.38089e-05	-3.31439e-05	-4.65326e-05	-5.38081e-05	-7.70651e-05	-0.000124095	-0.000145681	-0.000123546	-7.22595e-05	1.22525e-05	7.90041e-05	5.92917e-05	-2.09808e-05
17	0.000187023	0.000303958	0.000471894	0.000709818	0.00093729	0.00108242	0.00115361	0.00119671	0.00122636	0.001257	0.00135316	0.00154694	0.00180209	0.00204889	0.00218568	0.00219181	0.00220746	0.00231661	0.00247076	0.00265339	0.00277858	0.00271281	0.00258443	0.00267238	0.00284819	0.00283973	0.00294489	0.00339821	0.00385947	0.00400297	0.00372118	0.00333815	0.00342185	0.00380741	0.00392557	0.00389956	0.00407231	0.00413774	0.00392414	0.00402424	0.00475785	0.00554208	0.00592033	0.00590119	0.00516413	0.0036147	0.00227276	0.00207173	0.00302145
18	0.000448214	0.000442477	0.000422513	0.000364168	0.000315894	0.00031631	0.000325347	0.000307874	0.000272626	0.00021766	0.000147076	9.80297e-05	8.49067e-05	7.44512e-05	4.59752e-05	2.65267e-05	2.79421e-05	1.92112e-05	-1.23875e-05	-5.87706e-05	-8.97869e-05	-6.7076e-05	-1.69806e-05	-1.48953e-05	-5.50787e-05	-4.06469e-05	4.71627e-07	-5.97087e-05	-0.000177229	-0.000228679	-0.000177093	-7.00558e-05	-2.05901e-05	-5.86508e-05	-7.74435e-05	-3.94714e-05	-3.83948e-05	-7.25538e-05	-4.2859e-05	1.30824e-05	-3.23505e-05	-0.000141012	-0.000197479	-0.000205506	-0.000150092	5.61995e-05	0.000309116	0.000408715	0.000370028
20	0.000512354	0.000472247	0.000390168	0.000332034	0.000319258	0.000284583	0.000218252	0.000163474	0.00014078	0.000138157	0.000119221	8.17172e-05	6.93648e-05	7.96402e-05	6.85428e-05	4.78603e-05	4.88675e-05	5.8155e-05	4.44607e-05	-1.09255e-05	-6.6926e-05	-5.47668e-05	5.52123e-07	8.72155e-06	-1.73247e-05	-1.24999e-06	3.72687e-06	-7.44781e-05	-0.000164031	-0.00018031	-0.000100613	1.20071e-05	2.13844e-05	-6.74993e-05	-0.000111203	-8.43554e-05	-7.92928e-05	-7.85271e-05	-1.66524e-05	2.40542e-05	-6.69058e-05	-0.000235491	-0.000356142	-0.000361311	-0.000224556	5.19003e-05	0.000331848	0.000441546	0.000352458
21	1.95332e-06	-1.19753e-05	-6.48818e-05	-0.000108184	-0.000115542	-0.000111895	-0.000117438	-0.000119495	-9.7487e-05	-6.9797e-05	-5.80069e-05	-5.91646e-05	-9.46408e-05	-0.000158934	-0.000171794	-0.000102766	-4.635e-05	-5.1939e-05	-6.27742e-05	-5.51079e-05	-1.01483e-05	0.00012002	0.000277051	0.000293987	0.000239761	0.000315561	0.000335147	0.000125786	-7.31679e-05	-3.3477e-05	0.000295041	0.000655916	0.000634787	0.000394506	0.000403613	0.000577369	0.000602704	0.000636221	0.000842998	0.000893848	0.000543281	0.000129245	-1.54374e-05	8.0292e-05	0.000573829	0.00153257	0.00240882	0.00263093	0.0021721
23	0.000197226	0.000139869	0.000107179	0.000106247	0.000103779	7.67316e-05	3.1e-05	-1.03259e-05	-2.75907e-05	-3.04563e-05	-4.97623e-05	-7.98682e-05	-0.000104801	-0.000144444	-0.000180388	-0.00016345	-0.000126028	-0.000132877	-0.000173563	-0.000200049	-0.000183669	-0.000113315	-2.14987e-05	-4.25856e-06	-4.41835e-05	-1.58554e-05	4.21547e-06	-0.000101962	-0.00022057	-0.000211422	-5.18235e-05	0.0001067	7.90325e-05	-1.8869e-05	1.09522e-05	9.35962e-05	0.000110661	0.000151337	0.000248536	0.000235469	4.65644e-05	-0.000158102	-0.000268463	-0.000274261	-4.62487e-05	0.000452822	0.000923028	0.00106074	0.000832511
24	0.000142534	0.000119594	0.000134979	0.000158079	0.000178978	0.000196663	0.00019288	0.000176296	0.000160527	0.000131169	8.82357e-05	6.62619e-05	7.54643e-05	8.26997e-05	6.02235e-05	1.83632e-05	-8.88544e-07	8.06954e-06	1.92475e-06	-1.29804e-05	1.4441e-05	5.7642e-05	4.42893e-05	-4.48269e-06	-2.15734e-05	-2.49859e-06	2.04071e-05	1.7852e-05	9.44658e-06	2.88369e-05	2.51112e-05	-2.48232e-05	-4.28285e-05	-2.01393e-05	-1.44326e-05	-2.27504e-05	-1.98166e-05	3.31851e-06	3.82727e-05	5.37419e-05	4.72622e-05	5.79719e-05	0.000100049	0.000140893	0.000151512	0.000125704	6.91823e-05	2.82234e-05	3.96107e-05
25	0.00022741	0.000212366	0.000186555	0.000142159	0.000129076	0.000138357	0.000120373	9.70867e-05	7.632e-05	4.32562e-05	1.32751e-05	-1.86991e-05	-3.55393e-05	-1.39549e-05	-6.25476e-06	-3.91565e-05	-6.38328e-05	-6.36391e-05	-5.67827e-05	-3.76441e-05	-1.07232e-05	-7.5344e-06	-2.9467e-05	-4.11514e-05	-3.13651e-05	-1.30329e-05	0	-6.20261e-06	-2.37301e-05	-3.97917e-05	-6.35199e-05	-9.47975e-05	-0.000111012	-9.9577e-05	-7.46772e-05	-4.87287e-05	-1.96695e-05	5.09061e-06	8.93511e-06	-6.26221e-06	-2.49315e-05	-4.35188e-05	-6.03609e-05	-7.26394e-05	-8.31112e-05	-8.18465e-05	-6.54235e-05	-5.17592e-05	-4.27067e-05
26	0.000162488	0.000153045	0.000129123	0.000118325	0.000125247	0.000134484	0.000132574	0.000119024	0.000102038	8.10139e-05	5.60842e-05	3.41404e-05	2.60277e-05	3.80427e-05	5.84498e-05	5.22928e-05	2.1467e-05	1.75247e-05	2.2389e-05	-5.00772e-06	-2.31285e-05	-6.50901e-06	1.11721e-05	7.44779e-06	-3.90597e-06	-4.02983e-06	0	2.96813e-06	1.14115e-05	1.3385e-05	-7.00913e-06	-3.48855e-05	-4.51738e-05	-4.33112e-05	-4.23044e-05	-3.14387e-05	-1.55112e-05	-1.73487e-05	-3.22955e-05	-3.89516e-05	-4.25279e-05	-5.39422e-05	-5.08018e-05	-2.30595e-05	8.38842e-06	3.78061e-05	4.85443e-05	1.79727e-05	-2.40877e-05
27	0.000221699	0.000204346	0.000181107	0.00016803	0.000162567	0.000152348	0.000156076	0.000168198	0.000161267	0.00014648	0.000143635	0.000134095	0.000105448	9.90871e-05	0.000124172	0.000116205	6.83004e-05	4.71259e-05	5.53727e-05	3.99956e-05	8.11648e-06	5.77606e-06	2.58926e-05	2.19978e-05	-3.86499e-06	-1.01924e-05	0	9.54326e-06	2.51522e-05	3.80538e-05	3.81693e-05	2.78288e-05	9.31229e-06	-1.66055e-05	-4.51645e-05	-5.06761e-05	-3.10959e-05	-1.49729e-05	-7.55955e-06	-1.24946e-05	-3.96874e-05	-6.89374e-05	-7.01044e-05	-4.41363e-05	-8.43313e-06	2.83448e-05	4.16189e-05	9.91579e-06	-3.9055e-05
28	0.000224483	0.000196657	0.000168699	0.000157044	0.000147328	0.000129174	0.000120299	0.000128947	0.000138904	0.000133721	0.000113669	9.21329e-05	8.20374e-05	9.00114e-05	0.00011062	0.000106529	6.6964e-05	4.38001e-05	4.08497e-05	2.27643e-05	6.29574e-06	1.01449e-05	2.29226e-05	2.55965e-05	1.30003e-05	3.14787e-06	0	2.21096e-06	1.68318e-05	2.73725e-05	1.81561e-05	3.88641e-06	-1.55903e-06	-6.18584e-06	-1.8795e-05	-2.91644e-05	-2.97539e-05	-2.88123e-05	-2.74815e-05	-2.1277e-05	-2.32197e-05	-3.92962e-05	-4.61349e-05	-2.96514e-05	-2.30968e-07	3.35602e-05	5.04032e-05	3.04719e-05	-5.63636e-06
29	0.000207635	0.000175922	0.000145372	0.00013535	0.000131488	0.000112498	9.1427e-05	9.34089e-05	0.000115178	0.000120788	9.738e-05	7.44555e-05	7.16159e-05	8.64835e-05	0.000105234	9.02964e-05	4.11505e-05	1.27396e-05	1.7127e-06	-2.74656e-05	-4.31174e-05	-1.16145e-05	3.08417e-05	2.80812e-05	-4.87734e-06	-1.46311e-05	0	2.28249e-05	4.61638e-05	5.58496e-05	4.69536e-05	1.90502e-05	-1.23382e-05	-2.64822e-05	-2.94438e-05	-2.66368e-05	-1.91908e-05	-2.17622e-05	-3.59844e-05	-4.18024e-05	-3.86965e-05	-4.34965e-05	-4.45517e-05	-2.43308e-05	7.84546e-06	4.28548e-05	6.2733e-05	4.15687e-05	-5.32065e-06
30	0.000172993	0.000152379	0.000133805	0.000127418	0.000126159	0.000116634	0.00011058	0.000121858	0.000134503	0.000126327	0.000100896	7.17249e-05	5.18477e-05	5.87711e-05	8.18726e-05	7.75689e-05	4.35878e-05	1.77175e-05	-3.10224e-06	-3.16473e-05	-4.25112e-05	-2.17287e-05	4.2161e-06	-1.98372e-06	-2.46475e-05	-2.01296e-05	0	1.54255e-05	2.77422e-05	2.99439e-05	2.75755e-05	1.93203e-05	-2.31899e-07	-1.26027e-05	-1.23857e-05	-4.6296e-06	8.08667e-06	1.48518e-05	1.55456e-05	2.09995e-05	2.3583e-05	1.19573e-05	3.27919e-06	1.19926e-05	3.08035e-05	5.865e-05	7.81063e-05	6.21462e-05	2.69022e-05
31	0.000224452	0.000204178	0.000176946	0.000141174	0.000124872	0.000124713	0.000117382	0.000115162	0.000113588	9.84818e-05	7.95014e-05	4.53368e-05	1.00452e-05	8.10623e-06	5.96046e-08	-3.63793e-05	-4.7816e-05	-3.36766e-05	-3.31663e-05	-2.97017e-05	-7.51391e-06	-1.77883e-06	-2.39313e-05	-3.6506e-05	-2.78745e-05	-1.18855e-05	0	-1.00359e-05	-3.90876e-05	-6.55521e-05	-8.67099e-05	-0.000112506	-0.000133298	-0.000125242	-9.38289e-05	-7.06669e-05	-6.34324e-05	-5.13513e-05	-3.75863e-05	-5.00306e-05	-7.96169e-05	-9.14931e-05	-8.76095e-05	-9.31844e-05	-0.000102459	-9.09548e-05	-6.50715e-05	-4.21684e-05	-1.98036e-05
32	0.000269067	0.000254592	0.000231568	0.000198582	0.000192394	0.000207534	0.000206046	0.000196155	0.00018413	0.000166424	0.000147168	0.000110328	7.61822e-05	8.02986e-05	7.85161e-05	4.12054e-05	1.68346e-05	1.87214e-05	1.35414e-05	-1.08406e-06	-5.25638e-06	-9.81428e-06	-3.12533e-05	-4.21181e-05	-2.29217e-05	2.70829e-06	0	-4.07733e-05	-8.64863e-05	-0.000108624	-0.00011559	-0.000120949	-0.000119923	-0.000109788	-0.000104204	-0.000100208	-7.84472e-05	-3.52673e-05	-1.27219e-06	-1.39978e-05	-5.5762e-05	-8.10307e-05	-8.71141e-05	-9.29777e-05	-9.3339e-05	-8.08723e-05	-7.66926e-05	-8.21222e-05	-6.77127e-05
33	0.000310823	0.000305962	0.000298901	0.000259884	0.000237523	0.000236947	0.000223007	0.000211161	0.000204064	0.000192735	0.000183508	0.000148298	0.000100954	9.07797e-05	8.34335e-05	5.3132e-05	3.91845e-05	4.20231e-05	3.88268e-05	4.14681e-05	5.23664e-05	3.72194e-05	-1.18464e-05	-5.06695e-05	-5.08428e-05	-2.29664e-05	0	-1.38618e-05	-5.16921e-05	-7.20341e-05	-7.17659e-05	-8.12914e-05	-9.86736e-05	-9.66806e-05	-8.21352e-05	-7.74227e-05	-6.79512e-05	-2.97334e-05	5.46128e-06	-1.42679e-05	-7.52676e-05	-0.000117198	-0.000120873	-0.000119302	-0.000123141	-0.000113744	-9.58871e-05	-7.91512e-05	-5.76749e-05
34	-0.00111817	-0.00105761	-0.00101121	-0.00096241	-0.000880484	-0.000802774	-0.000777189	-0.000779878	-0.00077007	-0.000735067	-0.000675563	-0.000596173	-0.000505019	-0.000417046	-0.000365585	-0.000363149	-0.000346258	-0.000275329	-0.000192292	-0.000125151	-9.43169e-05	-0.000140063	-0.000227105	-0.000224218	-0.000137359	-9.09679e-05	0	0.000224341	0.000452891	0.00054859	0.000446763	0.000293672	0.000332952	0.000494484	0.000588171	0.000653282	0.000737004	0.000713661	0.000601925	0.000696212	0.00111173	0.00153743	0.00173631	0.00172107	0.00132589	0.000542089	-4.45433e-05	0	0.000556532
35	0.000177473	0.000149881	0.000124593	9.12752e-05	8.69539e-05	0.00011219	0.000129097	0.00013573	0.000126316	0.00010314	8.9433e-05	6.53407e-05	3.78387e-05	4.16879e-05	2.96589e-05	-2.27662e-05	-5.52684e-05	-5.2494e-05	-4.09875e-05	-1.78674e-05	8.89786e-06	8.08947e-06	-1.8023e-05	-3.69241e-05	-3.29381e-05	-1.19545e-05	0	-1.51312e-05	-4.10015e-05	-5.70314e-05	-6.27162e-05	-7.08224e-05	-7.87126e-05	-7.50469e-05	-6.76718e-05	-6.36149e-05	-5.80344e-05	-4.17978e-05	-2.60128e-05	-4.14345e-05	-7.52304e-05	-8.96882e-05	-9.59383e-05	-0.000113348	-0.000112161	-7.39666e-05	-4.08627e-05	-3.80706e-05	-3.61763e-05
36	0.000337178	0.000303723	0.000261841	0.000211067	0.000194455	0.00020626	0.000200465	0.000186609	0.000166826	0.000134995	0.000118712	0.00011052	0.000104638	0.000115603	0.000107311	7.14734e-05	5.13177e-05	4.37442e-05	3.35537e-05	3.40715e-05	4.04771e-05	2.62205e-05	-9.19774e-06	-3.21344e-05	-2.88095e-05	-1.15689e-05	0	-6.76885e-06	-2.00346e-05	-3.27583e-05	-4.83058e-05	-6.33989e-05	-7.52453e-05	-8.245e-05	-8.76486e-05	-8.43219e-05	-5.98412e-05	-2.45105e-05	-1.22003e-05	-4.09167e-05	-7.99447e-05	-9.49316e-05	-9.54475e-05	-9.38848e-05	-7.83131e-05	-5.28023e-05	-3.83873e-05	-3.56808e-05	-3.31812e-05
37	-4.41358e-05	-2.95213e-05	-2.30365e-05	-3.28381e-05	-2.22617e-05	2.83118e-05	8.60884e-05	0.000116834	0.000114699	7.75121e-05	2.02382e-05	-1.43077e-05	-7.26344e-06	1.10087e-05	-9.61939e-07	-2.39249e-05	-2.05409e-05	-2.43702e-06	1.48264e-05	3.30548e-05	4.79577e-05	5.0085e-05	5.18008e-05	6.10193e-05	5.06761e-05	1.71934e-05	-1.04888e-06	3.15902e-05	8.56976e-05	0.000100409	8.40365e-05	7.06582e-05	6.95471e-05	7.85884e-05	7.58743e-05	4.70795e-05	2.05608e-05	2.1155e-05	5.77582e-05	0.000131877	0.000193607	0.000197183	0.000147995	7.88996e-05	6.63187e-05	0.000109387	0.000127183	0.000109615	9.81419e-05
38	-3.73661e-06	4.77041e-06	1.73712e-05	4.04169e-05	6.20397e-05	5.51555e-05	1.32981e-05	-3.61378e-05	-6.06955e-05	-4.57277e-05	-1.71362e-05	-2.39721e-05	-4.14384e-05	-1.11065e-05	2.68994e-05	1.4845e-05	-1.60029e-05	-2.2588e-05	-3.65893e-06	2.87446e-05	5.37044e-05	4.3779e-05	8.39864e-06	-1.05295e-06	2.65007e-05	4.89813e-05	5.02624e-05	4.67481e-05	6.55825e-05	9.9812e-05	0.000100142	8.69539e-05	0.000103706	0.00010642	7.77082e-05	4.97235e-05	3.80853e-05	6.29766e-05	0.000100475	0.000104989	0.000107402	0.000135882	0.00016323	0.000166088	0.000124992	4.91201e-05	-1.1439e-06	-5.32073e-06	2.5048e-05
39	-0.000226503	-0.000244135	-0.000263326	-0.000277682	-0.000254567	-0.000173744	-8.9459e-05	-6.8552e-05	-7.90487e-05	-6.88153e-05	-5.4486e-05	-4.50296e-05	-3.10774e-05	-1.57668e-05	1.66935e-06	1.1904e-05	1.5918e-05	2.5135e-05	4.75601e-05	8.14701e-05	8.76658e-05	5.80411e-05	3.24413e-05	2.32916e-05	1.9525e-05	1.32653e-05	2.06864e-06	-1.43836e-05	-2.17189e-05	-9.26519e-06	9.68473e-06	2.94204e-05	4.72663e-05	5.85404e-05	6.35208e-05	5.41641e-05	3.79392e-05	4.25055e-05	7.88279e-05	0.00014767	0.000231262	0.000277996	0.000280566	0.000265453	0.000196849	7.11796e-05	1.6454e-06	4.28769e-05	0.000147398
40	0.000287143	0.000272025	0.000259243	0.000258852	0.000251962	0.00022601	0.000202036	0.000199186	0.000197182	0.000178521	0.000158409	0.000141763	0.000125413	0.000107593	8.98615e-05	8.96174e-05	0.000106846	0.000116814	9.70894e-05	5.03333e-05	1.55969e-05	2.41296e-05	5.07189e-05	4.77275e-05	1.70311e-05	-9.31323e-09	0	-1.53454e-05	-4.94095e-05	-6.4984e-05	-3.89693e-05	1.65775e-07	1.17244e-05	-5.08502e-06	-2.3758e-05	-2.73595e-05	-3.02177e-05	-4.96665e-05	-6.34445e-05	-4.27403e-05	-1.2219e-05	-2.34144e-05	-7.09109e-05	-9.50349e-05	-6.35404e-05	-7.65454e-06	1.56201e-05	-1.19768e-05	-6.02948e-05
41	0.00040058	0.000437656	0.000482198	0.000487883	0.00045013	0.000388421	0.000306501	0.000236046	0.000224142	0.000264945	0.000302692	0.000281195	0.00020792	0.000167247	0.000198982	0.000223361	0.000175854	0.000100783	5.34358e-05	3.5048e-05	8.18027e-06	-4.59251e-05	-7.87618e-05	-5.4454e-05	-2.2685e-05	-4.06085e-06	2.24714e-05	1.77404e-05	-3.65221e-05	-9.69329e-05	-0.000123757	-8.56952e-05	-2.86417e-05	-5.09527e-05	-0.000114893	-0.000119967	-0.000103374	-0.000124141	-0.000109008	-1.87787e-05	4.33721e-05	3.9704e-06	-7.60667e-05	-0.000115754	-0.000118686	-8.71087e-05	-1.42394e-05	4.11507e-05	8.1258e-05
42	0.000116669	0.000121662	8.49752e-05	4.41905e-05	1.03747e-05	-2.31291e-05	-3.32513e-05	-8.4887e-06	1.02135e-05	-1.84569e-05	-5.21034e-05	-6.02185e-05	-8.06085e-05	-0.000107198	-0.00010396	-6.16359e-05	-1.66538e-05	-3.33814e-05	-9.08242e-05	-0.000109823	-6.94877e-05	-1.74078e-05	3.51874e-06	8.2199e-06	9.24163e-06	2.13657e-06	-6.29099e-06	-3.63877e-05	-8.04493e-05	-9.69509e-05	-7.94044e-05	-3.84426e-05	-1.03256e-05	-3.37027e-05	-5.18673e-05	-7.45125e-06	2.36935e-05	8.12499e-06	3.35468e-05	7.88012e-05	4.81882e-05	-1.58339e-05	-3.77303e-05	-1.91554e-05	1.08314e-05	5.24826e-05	0.000124026	0.000198521	0.00021586
43	0.00119056	0.00114737	0.0010627	0.000973491	0.000900645	0.000802913	0.000677394	0.000600188	0.000597954	0.000616117	0.000617763	0.000607496	0.000589109	0.000552097	0.000486575	0.000415856	0.000372699	0.000354145	0.000340788	0.000319169	0.000292294	0.000285898	0.000288688	0.000219122	8.33732e-05	6.68533e-06	5.60343e-06	1.03977e-05	4.6519e-05	0.000111514	0.0001412	0.000128027	8.37564e-05	2.04851e-05	-2.72439e-06	3.14372e-05	2.81842e-05	-3.40435e-05	-4.5372e-05	1.29525e-05	1.158e-05	-6.76428e-05	-0.000126807	-0.000138809	-0.000106694	-1.50619e-05	8.76988e-05	0.000163896	0.000188633
44	0.00106254	0.000944786	0.000846992	0.000778478	0.000759545	0.000772664	0.000762895	0.000710255	0.000640795	0.00056081	0.000468093	0.000384406	0.000329265	0.000309836	0.000308224	0.000304847	0.000271282	0.00019022	0.000130174	0.00013616	0.000167577	0.00019112	0.000197026	0.000164038	8.71461e-05	1.39404e-05	-4.32888e-05	-0.000108917	-0.000154043	-0.000160529	-0.000122965	-2.62003e-05	3.54224e-05	-2.62552e-05	-0.000105925	-0.000119794	-0.000146287	-0.000185826	-0.000148898	-8.30773e-05	-0.000111447	-0.000213646	-0.000289211	-0.000284775	-0.000172548	5.35148e-05	0.000259131	0.000293906	0.000179286
45	0.000642795	0.000591953	0.000557347	0.000518418	0.000467426	0.00039334	0.000317655	0.000294672	0.000302686	0.000294839	0.000285314	0.000281704	0.000254885	0.00019501	0.000142098	0.000129276	0.000142656	0.000160521	0.000159925	0.000110893	3.4599e-05	-1.02863e-05	-9.89184e-06	-4.0518e-07	-9.91011e-06	-4.82638e-06	3.48422e-05	3.95348e-05	-2.78968e-05	-0.000116339	-0.000146144	-9.61976e-05	-5.07336e-05	-4.82866e-05	-3.18381e-05	4.56873e-06	1.76646e-05	2.65569e-05	6.53467e-05	0.00010317	9.50575e-05	4.54358e-05	-1.70304e-05	-7.19391e-05	-9.21373e-05	-3.48074e-05	4.90644e-05	2.45755e-05	-5.2861e-05
47	0.000252994	0.000248656	0.000262599	0.000284063	0.000277121	0.000238653	0.000210259	0.000207033	0.000197625	0.000174236	0.000155801	0.000131493	9.94522e-05	7.89687e-05	7.33044e-05	7.98646e-05	8.68551e-05	7.94958e-05	5.28097e-05	1.0591e-05	-1.63e-05	-1.112e-06	2.57175e-05	2.24337e-05	5.53392e-06	3.88362e-06	0	-1.97813e-05	-4.44446e-05	-5.90961e-05	-5.44265e-05	-4.86504e-05	-5.77495e-05	-6.12028e-05	-4.1293e-05	-1.62181e-05	-1.80788e-05	-4.63203e-05	-6.78319e-05	-5.81313e-05	-3.61912e-05	-4.7015e-05	-8.54023e-05	-9.60398e-05	-5.84908e-05	-9.045e-06	1.34464e-05	2.30037e-06	-2.68966e-05
48	0.000212815	0.000208851	0.000208789	0.000215231	0.000203293	0.000173527	0.000170002	0.00018571	0.000172533	0.000133611	0.000103188	8.5338e-05	6.47791e-05	3.85419e-05	2.68016e-05	4.75654e-05	7.57109e-05	7.76825e-05	4.94542e-05	5.44637e-06	-1.90949e-05	2.46521e-06	4.4887e-05	5.8298e-05	3.85782e-05	1.7208e-05	0	-1.6436e-05	-3.42978e-05	-4.35663e-05	-2.21394e-05	6.23334e-06	-3.44589e-08	-2.79415e-05	-3.32911e-05	-1.36429e-05	-1.09244e-05	-3.3563e-05	-4.95967e-05	-3.74988e-05	-1.73124e-05	-3.21949e-05	-7.29859e-05	-8.86563e-05	-6.50091e-05	-2.85739e-05	-1.21035e-05	-2.7799e-05	-5.65331e-05
49	0.0002489	0.000221923	0.000207689	0.000227086	0.000240253	0.000214459	0.000187801	0.00018679	0.000178987	0.000149656	0.000122868	0.000100303	7.03819e-05	4.33996e-05	4.34685e-05	8.21035e-05	0.000117205	0.000105666	6.51516e-05	2.28155e-05	3.81656e-06	3.00743e-05	6.39837e-05	5.55795e-05	2.56337e-05	1.06767e-05	0	-1.40164e-05	-2.54251e-05	-2.86717e-05	-1.67564e-05	-8.07457e-06	-1.59983e-05	-2.14372e-05	-1.86991e-05	-2.41511e-05	-4.88684e-05	-8.14591e-05	-8.98996e-05	-6.06887e-05	-3.31579e-05	-4.7313e-05	-7.68006e-05	-7.91149e-05	-5.12069e-05	-1.66772e-05	-2.31527e-06	-1.70423e-05	-4.86467e-05
50	0.000245899	0.00022166	0.000193967	0.000181016	0.0001716	0.00016031	0.000157671	0.000153156	0.000143299	0.000135982	0.000111677	6.37639e-05	3.25739e-05	4.63687e-05	7.87536e-05	7.99233e-05	4.75002e-05	2.51438e-05	9.50415e-06	-2.4315e-05	-4.23128e-05	-1.66828e-05	1.50483e-05	7.61636e-06	-1.81543e-05	-1.60867e-05	0	2.57511e-06	-1.23493e-06	-2.8545e-06	-4.41726e-06	-1.25114e-05	-3.08519e-05	-5.44349e-05	-6.31204e-05	-4.11086e-05	-1.3181e-05	-5.86919e-06	-1.14096e-05	-1.97692e-05	-3.8947e-05	-6.43507e-05	-6.28866e-05	-2.63117e-05	1.51144e-05	4.50183e-05	5.79497e-05	4.2242e-05	1.50315e-06
51	0.000127541	0.000120037	8.59332e-05	5.9001e-05	5.24341e-05	6.16569e-05	6.10543e-05	2.9453e-05	-2.81517e-06	-1.3558e-06	3.08254e-05	7.63669e-05	9.34975e-05	6.3139e-05	3.48035e-05	3.19748e-05	3.56333e-05	5.18814e-05	6.31531e-05	4.55085e-05	3.18334e-05	3.28674e-05	2.36559e-05	1.89522e-05	2.26249e-05	8.69708e-06	-1.1588e-06	3.21581e-05	8.63136e-05	0.000101101	5.52247e-05	-6.26516e-06	-3.3962e-05	-2.95607e-05	-7.43141e-06	1.40087e-05	6.96992e-06	1.51507e-05	6.77411e-05	8.24954e-05	4.89477e-05	3.17991e-05	2.7506e-05	1.71006e-05	1.06882e-06	-1.39172e-05	-9.87492e-06	1.3536e-05	1.67652e-05
52	0.00117292	0.00112062	0.00104289	0.000977471	0.00094004	0.00089889	0.000845976	0.000792895	0.00073953	0.000695202	0.000656959	0.000598982	0.000527959	0.000465326	0.000412874	0.000376329	0.000351779	0.000314418	0.00025453	0.000191364	0.000146758	0.000126898	0.000127543	0.000122517	8.38116e-05	2.82377e-05	0	1.33589e-05	2.46614e-05	1.72406e-05	2.3663e-05	2.92584e-05	2.81818e-05	4.28967e-05	4.10452e-05	9.35048e-06	-1.24946e-05	-2.8193e-05	-5.96419e-05	-7.80225e-05	-6.84224e-05	-6.4414e-05	-6.99982e-05	-6.16722e-05	-5.49629e-05	-7.11791e-05	-7.87489e-05	-5.60209e-05	-3.65488e-05
53	0.00132888	0.00127449	0.00119889	0.00114164	0.0011095	0.00105632	0.000981219	0.000909023	0.000828028	0.000745606	0.000683434	0.000616185	0.00052885	0.000447527	0.000394132	0.000374407	0.000366248	0.000338987	0.00028323	0.000210758	0.000144791	0.000105895	0.000108462	0.000122815	9.42424e-05	3.57851e-05	0	-7.52509e-06	-1.79373e-05	-2.56151e-05	-5.59166e-06	1.83657e-05	3.05697e-05	3.9611e-05	2.66917e-05	-4.35859e-06	-2.55443e-05	-4.31016e-05	-6.33858e-05	-6.79307e-05	-5.3104e-05	-4.04641e-05	-4.70802e-05	-5.86435e-05	-5.83269e-05	-6.1512e-05	-6.47008e-05	-5.06416e-05	-3.618e-05
54	0.00129697	0.00126059	0.00118949	0.00111319	0.00106464	0.00101661	0.000950444	0.000876296	0.000799958	0.000734832	0.000682406	0.000613563	0.000530507	0.000462972	0.00041654	0.000386253	0.000363726	0.00033227	0.000273958	0.000195619	0.000134811	0.000114623	0.000126202	0.000129741	8.88519e-05	2.92584e-05	0	-8.90344e-07	-1.45175e-05	-3.77968e-05	-3.29241e-05	-1.50762e-05	-1.65403e-06	1.77063e-05	1.63466e-05	-1.15819e-05	-2.90722e-05	-4.61787e-05	-7.89911e-05	-9.16719e-05	-7.46809e-05	-6.7655e-05	-8.18074e-05	-8.81702e-05	-8.74922e-05	-0.000108905	-0.000130598	-0.00011766	-9.37544e-05
55	-0.00012	4e-05	-6e-05	0.00014	-1e-05	0.0001	-3e-05	0.00016	4e-05	0.00019	1e-05	0.00014	0	0.00016	4e-05	0.0002	3e-05	0.00016	0	0.00013	4e-05	0.00027	0.00014	0.00023	0	0.00013	3e-05	0.00022	0.00011	0.00026	9e-05	0.0002	1e-05	0.00014	3e-05	0.00023	0.00015	0.00038	0.00029	0.00037	9e-05	0.00016	3e-05	0.00025	0.00018	0.00047	0.00037	0.00045	0.00018
56	0	0.0004	0.00036	0.00065	0.00052	0.00072	0.00055	0.00086	0.00084	0.00107	0.00082	0.001	0.00096	0.00132	0.00123	0.00144	0.00128	0.00154	0.00138	0.00156	0.0014	0.00162	0.00143	0.0016	0.00142	0.00159	0.00138	0.00165	0.00155	0.00182	0.00173	0.00194	0.00161	0.00168	0.00154	0.00181	0.00158	0.00173	0.00156	0.00172	0.00146	0.00169	0.00159	0.00192	0.00191	0.00223	0.00197	0.00195	0.00154
57	0.00014	0.00014	0.00011	0.00011	9e-05	0.0001	8e-05	9e-05	7e-05	8e-05	5e-05	3e-05	0	1e-05	2e-05	3e-05	0	0	-1e-05	-1e-05	-3e-05	-1e-05	0	1e-05	-2e-05	-1e-05	0	2e-05	0	0	-1e-05	1e-05	0	1e-05	1e-05	3e-05	2e-05	4e-05	3e-05	4e-05	2e-05	1e-05	-2e-05	1e-05	4e-05	0.0001	0.00012	9e-05	2e-05
58	0.00017	0.00022	0.00017	0.00023	0.00015	0.00017	7e-05	0.00012	6e-05	0.00013	6e-05	0.0001	0	6e-05	3e-05	0.0001	-2e-05	-1e-05	-0.00011	-8e-05	-0.00013	1e-05	3e-05	0.00011	0	5e-05	0	6e-05	0	7e-05	2e-05	8e-05	-2e-05	2e-05	-5e-05	5e-05	3e-05	0.0001	4e-05	0.0001	0	2e-05	-6e-05	1e-05	1e-05	0.00021	0.00022	0.00023	6e-05
59	0	1e-05	-8e-05	-3e-05	-9e-05	-1e-05	-3e-05	7e-05	4e-05	0.00011	3e-05	6e-05	0	0.00012	0.0001	0.00015	3e-05	7e-05	0	3e-05	-4e-05	7e-05	6e-05	0.00013	6e-05	0.00013	6e-05	0.0001	6e-05	0.00013	4e-05	9e-05	3e-05	0.0001	5e-05	0.0001	4e-05	0.00013	7e-05	0.0001	0	4e-05	1e-05	0.00014	0.00017	0.00037	0.00037	0.00035	0.00014
60	0.00017	0.00023	0.00011	0.00013	5e-05	0.00012	6e-05	0.00013	8e-05	0.00016	7e-05	9e-05	0	9e-05	6e-05	0.00013	1e-05	3e-05	-7e-05	-4e-05	-0.00011	1e-05	0	4e-05	-8e-05	0	0	0.00012	8e-05	0.00016	5e-05	5e-05	-7e-05	0	-3e-05	7e-05	3e-05	0.00011	4e-05	0.0001	0	1e-05	-9e-05	1e-05	4e-05	0.00024	0.00022	0.00022	3e-05
61	0.00011	0.00012	9e-05	0.00011	9e-05	0.0001	7e-05	8e-05	5e-05	7e-05	4e-05	4e-05	0	1e-05	0	2e-05	-3e-05	-1e-05	-3e-05	-2e-05	-5e-05	0	0	1e-05	-2e-05	1e-05	0	1e-05	-3e-05	-2e-05	-3e-05	1e-05	-2e-05	-2e-05	-4e-05	-1e-05	-1e-05	3e-05	2e-05	4e-05	0	0	-2e-05	0	2e-05	0.0001	0.00011	0.0001	2e-05
62	0.00018085	0.000175712	0.00015104	0.000137351	0.000142553	0.000142371	0.000129028	0.000112781	0.000110866	0.000123578	0.000123542	0.000100539	8.08742e-05	8.75369e-05	0.000105825	9.42023e-05	4.89568e-05	1.77342e-05	4.6026e-06	-2.03196e-05	-2.37459e-05	2.47946e-05	7.44518e-05	6.51153e-05	1.53696e-05	-1.01468e-05	0	1.66213e-05	2.42917e-05	2.05673e-05	1.36113e-05	5.7742e-07	-2.34181e-05	-4.42527e-05	-4.90556e-05	-3.14377e-05	-1.16779e-05	-1.29938e-05	-1.56537e-05	-7.37701e-06	-1.01682e-05	-2.64151e-05	-2.86521e-05	-7.90879e-06	1.96006e-05	4.71454e-05	5.48465e-05	2.38903e-05	-1.34837e-05
63	0.00116078	0.00110419	0.00103506	0.000972394	0.000924334	0.000886012	0.000851139	0.00081173	0.00076412	0.000703298	0.000629634	0.000553016	0.000480596	0.00043207	0.000419591	0.000396453	0.000326451	0.000245821	0.000176061	0.000110891	7.32206e-05	7.8205e-05	9.55611e-05	7.87228e-05	3.6709e-05	1.34557e-05	0	-2.1629e-05	-3.81991e-05	-4.56236e-05	-3.99165e-05	-2.40617e-05	-1.92821e-05	-3.35537e-05	-5.09098e-05	-4.5944e-05	-1.61156e-05	1.07028e-05	2.06716e-05	1.44318e-05	-1.97329e-05	-6.98641e-05	-9.76399e-05	-9.34973e-05	-5.55255e-05	2.29739e-05	8.42027e-05	6.50547e-05	-7.02962e-06
64	0.000762336	0.000710227	0.000700906	0.000730205	0.000747889	0.000734575	0.000705495	0.000664704	0.000590086	0.000482582	0.000415176	0.000424005	0.000431441	0.000392739	0.000342805	0.000292692	0.000235572	0.000185803	0.000171915	0.000184096	0.000162639	0.00011507	0.00010851	0.000119135	8.17217e-05	2.67439e-05	0	-2.95043e-06	1.85296e-05	2.96216e-05	1.46329e-05	4.59105e-05	0.000111161	0.000128778	0.000120107	0.000109382	6.21881e-05	5.32717e-06	-6.1281e-07	1.67731e-05	9.59449e-06	-2.95416e-06	-4.51319e-06	-8.88295e-06	-3.16836e-06	6.13071e-05	0.000152418	0.0001914	0.00019487
65	0.000866523	0.00078883	0.000727434	0.000679544	0.000665167	0.000657372	0.00059392	0.000506352	0.000464902	0.00043854	0.000379781	0.00030886	0.00025257	0.000232606	0.000247626	0.000253876	0.000224819	0.000172174	0.000127763	0.00012133	0.000139468	0.000134646	8.55754e-05	2.20622e-05	-2.01142e-05	-8.62137e-06	5.06267e-05	7.68257e-05	5.3342e-05	1.94923e-05	-7.36191e-06	-9.1238e-06	-6.47884e-06	-3.5742e-05	-6.37146e-05	-5.87172e-05	-6.87833e-05	-0.000132573	-0.000185618	-0.000143906	-7.32389e-05	-6.59033e-05	-9.46592e-05	-0.000136675	-0.000202332	-0.000263349	-0.000272338	-0.00022654	-0.000164377
66	0.00122786	0.00115034	0.00107293	0.000988611	0.000874624	0.000788742	0.000770786	0.000753137	0.000671692	0.00056226	0.000509766	0.000519267	0.000517623	0.000462679	0.000371941	0.000293863	0.000255482	0.000236124	0.000218967	0.000203427	0.000188895	0.000170583	0.000136247	8.10496e-05	1.90848e-05	-2.99904e-06	4.2013e-05	8.31496e-05	6.70689e-05	2.93887e-05	5.44269e-06	-1.9824e-05	-5.83998e-05	-8.19764e-05	-6.63412e-05	-2.8389e-05	-2.13082e-05	-4.74153e-05	-7.29309e-05	-7.74186e-05	-4.94785e-05	-3.20203e-05	-6.20753e-05	-0.000109978	-0.000142424	-0.000162426	-0.000176813	-0.000189497	-0.000201721
67	0.00256556	0.00241204	0.00226013	0.00212415	0.00198952	0.00185337	0.00172825	0.00161487	0.00151533	0.00142017	0.00131141	0.00119371	0.00108209	0.000987038	0.0009064	0.000808507	0.000681929	0.000563473	0.000464685	0.000375211	0.00031212	0.000279725	0.000242688	0.000168882	8.53091e-05	3.4377e-05	0	-3.70368e-05	-6.83218e-05	-0.000105843	-0.000159748	-0.000217468	-0.000273623	-0.000324249	-0.000358798	-0.000377804	-0.000392079	-0.000401251	-0.000395544	-0.000384651	-0.000400819	-0.000442617	-0.000464976	-0.000444382	-0.00038185	-0.000287727	-0.000217244	-0.000214599	-0.000253588
68	0.000553998	0.000485995	0.000448227	0.000426418	0.000406234	0.000347269	0.000261497	0.000185132	0.00012057	8.88315e-05	0.000100725	0.000111376	8.90614e-05	7.52282e-05	9.11411e-05	8.76298e-05	3.54145e-05	-3.7847e-05	-7.02574e-05	-6.03937e-05	-5.90125e-05	-4.54557e-05	1.08635e-05	5.64378e-05	3.88431e-05	5.83431e-06	-9.15824e-06	-6.87238e-05	-0.000163199	-0.000207882	-0.000158049	-3.65581e-05	2.89643e-05	-3.30697e-05	-9.76258e-05	-6.83926e-05	-3.85596e-05	-5.99321e-05	-4.01571e-05	1.41825e-05	-4.0763e-05	-0.000187563	-0.000280178	-0.000283982	-0.00020294	3.21136e-05	0.000360121	0.000560154	0.000547102
69	0.000275875	0.000235246	0.000205014	0.000170864	0.000162123	0.000173958	0.000165879	0.000152516	0.000144901	0.000128329	0.000106196	6.63288e-05	2.6511e-05	1.93501e-05	3.95626e-06	-2.93506e-05	-2.94773e-05	-1.22264e-05	-1.3669e-05	-1.01449e-05	9.59262e-06	1.37556e-05	-2.97278e-06	-1.65291e-05	-1.80192e-05	-5.9735e-06	0	-2.39434e-05	-5.54025e-05	-6.63772e-05	-6.6706e-05	-7.79582e-05	-0.000103238	-0.000119997	-0.000106994	-7.30474e-05	-3.94825e-05	-8.02241e-06	1.05975e-05	-1.32276e-05	-6.20289e-05	-9.02452e-05	-9.96031e-05	-0.000105786	-9.17334e-05	-5.71208e-05	-4.21535e-05	-4.95957e-05	-3.84767e-05
70	0.000741232	0.000700254	0.000663064	0.000599127	0.000544433	0.000512376	0.00047455	0.00043755	0.000406355	0.000377633	0.00034219	0.000279754	0.000228271	0.000225917	0.000209868	0.000142805	8.35247e-05	5.8338e-05	4.01698e-05	2.0545e-05	9.39891e-06	-7.45058e-07	-2.09734e-05	-3.14377e-05	-2.23592e-05	-4.69014e-06	0	-3.29055e-05	-8.20234e-05	-0.000110608	-0.000117052	-0.000118937	-0.000128146	-0.000140205	-0.00014592	-0.00013838	-0.000116974	-8.82521e-05	-7.23675e-05	-9.49241e-05	-0.000140376	-0.000162601	-0.000158589	-0.00016275	-0.000170194	-0.000147089	-0.000108965	-8.9474e-05	-8.24779e-05
71	0.000807319	0.000763074	0.000714257	0.000650205	0.000607807	0.000587642	0.000552565	0.000520453	0.000499435	0.000472583	0.000431683	0.00035904	0.000296786	0.000285275	0.000253644	0.000175748	0.000125367	0.000114713	0.000103746	9.58368e-05	9.67234e-05	7.85179e-05	3.77633e-05	2.67848e-06	-1.44839e-05	-9.79006e-06	0	-1.2394e-05	-3.58559e-05	-5.2657e-05	-6.4332e-05	-7.40439e-05	-8.29995e-05	-9.12361e-05	-9.71779e-05	-9.7122e-05	-8.45864e-05	-5.15878e-05	-2.46949e-05	-4.73559e-05	-9.64515e-05	-0.000121094	-0.000132289	-0.000152972	-0.000147108	-9.46708e-05	-4.99524e-05	-4.29079e-05	-4.21777e-05
72	0.000807129	0.00076697	0.000707638	0.000637058	0.000594199	0.000571463	0.000541929	0.000518776	0.000492506	0.000449128	0.000403889	0.000345197	0.000290778	0.000273351	0.000238515	0.000163589	0.000116784	0.000105914	9.23015e-05	9.01185e-05	0.000101782	8.67471e-05	4.68232e-05	2.31788e-05	2.13049e-05	1.88425e-05	0	-3.20077e-05	-5.31338e-05	-5.43073e-05	-5.62333e-05	-7.52062e-05	-9.34675e-05	-9.08002e-05	-8.25226e-05	-8.12449e-05	-7.47479e-05	-5.41098e-05	-3.72306e-05	-5.58011e-05	-0.000105046	-0.000144672	-0.000160124	-0.000168454	-0.000163645	-0.000123516	-7.53067e-05	-5.88149e-05	-6.27786e-05
73	0.000636235	0.000602968	0.00057476	0.000526201	0.000482008	0.000455152	0.000423059	0.000391815	0.00036044	0.00032071	0.000285789	0.000237763	0.00018486	0.000164505	0.000133652	6.88285e-05	3.42131e-05	3.98494e-05	3.57777e-05	2.21319e-05	2.66507e-05	3.18401e-05	1.36159e-05	-5.23403e-06	-3.26149e-06	6.0685e-06	0	-2.50172e-05	-5.67939e-05	-8.06805e-05	-8.62051e-05	-9.01632e-05	-0.000105696	-0.000108168	-8.66503e-05	-6.0536e-05	-3.51164e-05	-7.82683e-06	2.39722e-06	-2.06884e-05	-5.92303e-05	-8.51117e-05	-9.8832e-05	-0.000116818	-0.000118641	-8.11014e-05	-4.8928e-05	-5.16698e-05	-4.82202e-05
74	0.000726502	0.000691112	0.000650201	0.000589915	0.000551313	0.000535179	0.000494756	0.000445586	0.000417694	0.000405658	0.000388473	0.000323962	0.000237703	0.000199471	0.000180937	0.000135627	9.12026e-05	6.74762e-05	5.05149e-05	4.0289e-05	4.01177e-05	2.61217e-05	-1.16229e-05	-4.26099e-05	-4.39025e-05	-1.99489e-05	0	-1.76616e-05	-6.40415e-05	-9.85339e-05	-0.000108957	-0.000120416	-0.000137087	-0.000138227	-0.000125065	-0.00011022	-8.91685e-05	-5.40502e-05	-2.92957e-05	-5.01312e-05	-0.000102013	-0.000141811	-0.000162557	-0.000175517	-0.000161234	-0.000106566	-5.60954e-05	-4.42229e-05	-4.42639e-05
75	0.000722684	0.000689115	0.000652734	0.00059912	0.000561755	0.000548799	0.000530347	0.000509899	0.000485983	0.000455502	0.000421293	0.000354245	0.000285361	0.000271488	0.000257026	0.000194617	0.000135347	0.000108626	9.65372e-05	8.79355e-05	7.76872e-05	5.82337e-05	3.20971e-05	1.84774e-05	1.92411e-05	1.6287e-05	0	-3.02233e-05	-6.38217e-05	-8.87923e-05	-0.000105396	-0.000115819	-0.000118919	-0.00012118	-0.00012384	-0.000114009	-8.87401e-05	-5.80586e-05	-4.43608e-05	-7.06725e-05	-0.000116665	-0.00014757	-0.000164513	-0.00017162	-0.000148304	-8.96417e-05	-3.6709e-05	-2.58572e-05	-4.20213e-05
76	0.000878468	0.000824943	0.000781082	0.000722963	0.000679668	0.000659674	0.000627946	0.000586499	0.000547696	0.000523418	0.000498775	0.000423308	0.000340406	0.000321165	0.000310261	0.000259794	0.000212517	0.000180285	0.0001451	0.000124499	0.000123948	0.000105429	5.9776e-05	2.69189e-05	2.02507e-05	1.84961e-05	0	-3.83072e-05	-7.44164e-05	-9.41828e-05	-0.000106547	-0.000124611	-0.000146244	-0.000156984	-0.000152066	-0.000138517	-0.000114884	-7.57128e-05	-5.4989e-05	-9.27895e-05	-0.000159618	-0.000195809	-0.000190958	-0.000175569	-0.000152837	-0.000107653	-7.28481e-05	-7.31051e-05	-7.34217e-05
77	9.65651e-05	0.000105285	8.34111e-05	4.72469e-05	5.31161e-05	8.27899e-05	8.28262e-05	7.23368e-05	6.21593e-05	4.02993e-05	2.45869e-05	9.18843e-06	1.32062e-06	2.30782e-05	2.71657e-05	-8.53837e-06	-3.21157e-05	-3.13874e-05	-2.79425e-05	-1.50241e-05	6.42985e-06	5.71366e-06	-1.82679e-05	-2.89716e-05	-2.01175e-05	-7.96188e-06	0	-4.88106e-06	-2.48151e-05	-4.34574e-05	-4.80181e-05	-5.58542e-05	-7.34208e-05	-7.1804e-05	-5.11035e-05	-3.69744e-05	-2.40942e-05	3.58745e-06	2.27541e-05	1.03656e-06	-4.42117e-05	-7.3513e-05	-8.0524e-05	-8.19461e-05	-7.40727e-05	-4.23901e-05	-7.52881e-06	6.16722e-06	8.08481e-06
78	0.000722382	0.000663279	0.000556486	0.000507437	0.000526114	0.000531125	0.000483447	0.000402396	0.000337405	0.000339043	0.000400614	0.000432646	0.000366953	0.000263201	0.000211187	0.000218638	0.000227732	0.000197752	0.000170188	0.000167032	0.000138075	6.7993e-05	4.06019e-06	-1.38771e-05	-7.7746e-06	-1.99508e-06	1.34544e-05	2.98324e-05	3.57648e-05	2.77736e-05	1.32171e-05	8.32837e-06	-5.05911e-07	-1.43744e-05	-1.08523e-05	-1.88979e-06	-1.66502e-05	-4.08265e-05	-2.72021e-05	3.00837e-05	7.28527e-05	7.53896e-05	5.31711e-05	6.02968e-06	-4.56848e-05	-4.0645e-05	4.96792e-05	0.000140913	0.000152599
79	0.000838308	0.000756013	0.000674906	0.000654227	0.000651257	0.000605641	0.000527623	0.000483813	0.00050678	0.000546521	0.000540102	0.00047834	0.000414737	0.000393983	0.000371301	0.000314987	0.000283969	0.000300645	0.000304215	0.000259754	0.000195026	0.000153659	0.000144618	0.000104608	1.74828e-05	-5.00306e-06	5.05719e-05	5.28981e-05	4.99862e-06	-1.21279e-05	-8.82277e-06	-2.73096e-05	-5.7172e-05	-6.41846e-05	-3.20346e-05	3.67546e-05	8.36157e-05	9.06462e-05	0.000115365	0.00012063	4.24678e-05	-3.15808e-05	-1.36572e-05	4.1021e-05	4.1636e-05	2.10954e-05	7.76271e-05	0.000159878	0.000155037
80	0.00119674	0.00112852	0.00106971	0.001028	0.000992259	0.000947216	0.00088421	0.000806606	0.000737422	0.00070026	0.000662576	0.000576308	0.000466431	0.00038803	0.000345645	0.000308811	0.000261952	0.000212683	0.000161384	0.000114703	9.95937e-05	8.94881e-05	3.84199e-05	-1.575e-05	-2.84924e-05	-1.39186e-05	5.42025e-08	-1.62394e-05	-5.47368e-05	-7.49424e-05	-6.86573e-05	-5.21889e-05	-5.15102e-05	-7.82367e-05	-0.000114765	-0.000157245	-0.000197833	-0.000191941	-0.00013675	-9.13651e-05	-7.79889e-05	-5.3737e-05	1.35263e-06	3.74663e-05	2.6755e-05	6.49792e-06	-4.094e-06	-1.44113e-05	-5.59472e-05
81	4.49279e-05	3.5502e-05	2.67234e-05	4.04147e-05	5.48959e-05	4.73578e-05	4.43812e-05	5.20665e-05	4.58229e-05	2.95425e-05	1.59899e-05	5.28898e-06	1.57021e-06	-6.36745e-06	-2.17101e-05	-1.56714e-05	8.39308e-06	1.56015e-05	-4.65009e-06	-4.35263e-05	-7.41957e-05	-6.09523e-05	-1.99964e-05	-3.96837e-06	-6.27898e-06	3.85195e-06	0	-3.32044e-05	-6.58557e-05	-7.54641e-05	-5.77215e-05	-3.47206e-05	-3.55933e-05	-3.99631e-05	-1.72118e-05	7.72718e-06	-4.59701e-06	-4.22848e-05	-5.53513e-05	-2.61655e-05	-3.96371e-06	-3.15616e-05	-7.51028e-05	-8.55708e-05	-5.47944e-05	3.00817e-07	4.1943e-05	3.71067e-05	-4.74043e-06
82	0.000235247	0.000225616	0.000232256	0.000259074	0.000265354	0.000224346	0.000193619	0.000214491	0.000233848	0.000213025	0.000173506	0.000139792	0.00011736	9.45143e-05	7.76555e-05	8.72677e-05	0.000111817	0.000121954	0.000102014	6.20931e-05	3.65078e-05	5.17778e-05	8.11024e-05	7.65389e-05	4.72777e-05	2.43578e-05	0	-2.83737e-05	-4.43431e-05	-3.80781e-05	-1.15968e-05	6.32182e-06	-1.09198e-05	-3.47421e-05	-2.29049e-05	8.71345e-06	1.29007e-05	-1.54749e-05	-4.08627e-05	-3.35053e-05	-1.34483e-05	-2.98191e-05	-6.94245e-05	-7.24345e-05	-3.01683e-05	1.2178e-05	2.16002e-05	7.11065e-06	-9.64198e-06
83	0.00115659	0.00110216	0.00104973	0.00101635	0.000985563	0.000944059	0.000899654	0.000851169	0.000801783	0.00075106	0.000680145	0.000589222	0.000512153	0.000468809	0.000441819	0.000396766	0.000321157	0.000241525	0.00017279	0.00011193	8.06004e-05	9.2037e-05	0.000112135	8.81068e-05	3.04542e-05	1.12876e-06	0	-5.28619e-06	-1.15447e-05	-1.63838e-05	-2.00868e-05	-1.70395e-05	-1.43461e-05	-1.46851e-05	-1.31503e-06	3.42168e-05	6.43879e-05	6.6638e-05	6.19031e-05	5.93439e-05	2.68295e-05	-2.95267e-05	-6.35162e-05	-6.21714e-05	-2.12155e-05	6.20149e-05	0.000125129	0.000101551	1.36904e-05
84	0.00117057	0.00110423	0.0010415	0.000985868	0.000940114	0.000903063	0.000864953	0.000819854	0.000775915	0.000733271	0.000676274	0.000595197	0.000516027	0.000475671	0.000464551	0.000426054	0.000336632	0.000248127	0.000194408	0.000154745	0.000127904	0.000128035	0.000133425	9.40524e-05	2.22996e-05	-8.57562e-06	0	-6.96629e-07	-1.15335e-05	-1.90921e-05	-2.07238e-05	-2.54996e-05	-3.57628e-05	-3.34568e-05	-1.44392e-05	9.34675e-06	2.51979e-05	3.19853e-05	3.9652e-05	3.82923e-05	8.43406e-06	-3.37958e-05	-5.99064e-05	-6.70552e-05	-4.05908e-05	3.91267e-05	0.000114568	0.000109825	4.09819e-05
85	0.000150503	0.000140716	0.000137025	0.000153986	0.000161295	0.000144062	0.000131497	0.000126196	0.000100146	6.72862e-05	5.80633e-05	5.55571e-05	4.23659e-05	2.64561e-05	1.69091e-05	2.62577e-05	4.45275e-05	4.37656e-05	1.22925e-05	-3.86406e-05	-6.49504e-05	-3.46247e-05	1.16657e-05	1.94209e-05	3.80073e-06	2.87872e-06	0	-3.37213e-05	-7.80085e-05	-8.51154e-05	-5.07394e-05	-2.74368e-05	-4.31342e-05	-6.32387e-05	-5.05578e-05	-1.98493e-05	-1.57366e-05	-4.67971e-05	-7.85068e-05	-7.89426e-05	-5.94705e-05	-6.18519e-05	-8.44216e-05	-8.31364e-05	-4.83319e-05	-1.50781e-05	-1.36876e-05	-3.97293e-05	-7.274e-05
86	0.000122186	0.000124089	0.000157404	0.000136057	0.000102151	0.000116805	0.000146258	0.000136997	9.65096e-05	7.31532e-05	8.33073e-05	8.23151e-05	2.53158e-05	-4.84183e-05	-6.09786e-05	-3.28479e-05	-4.65288e-05	-0.000104505	-0.000153558	-0.000177816	-0.000180802	-0.000144263	-7.7362e-05	-4.50316e-05	-4.3995e-05	-7.71695e-06	1.48395e-05	-4.90107e-05	-0.000127741	-0.00014372	-8.66434e-05	1.55313e-05	5.45446e-05	-3.12303e-05	-0.000122293	-0.000107636	-4.45893e-05	3.42672e-06	5.47543e-05	8.3487e-05	4.28457e-05	-1.19999e-05	-1.85715e-05	5.44792e-06	8.14324e-05	0.000262505	0.000446574	0.000484172	0.000389146
87	0.000550175	0.000528348	0.000468432	0.000417911	0.000408733	0.000425933	0.000411034	0.00035032	0.000303777	0.000287433	0.000257579	0.000224133	0.000202722	0.000150968	9.40164e-05	0.000102344	0.000136017	0.000134315	0.000128953	0.000119821	7.00386e-05	3.8619e-05	8.18996e-05	9.97575e-05	3.76213e-05	1.85975e-06	1.10247e-05	9.37647e-06	1.63566e-05	4.77791e-06	-3.47922e-05	-1.43823e-05	2.61621e-05	-2.95709e-05	-0.000109467	-7.85196e-05	1.0459e-05	3.24029e-05	2.01455e-05	2.33583e-05	-1.05699e-05	-8.74693e-05	-0.000165128	-0.000234995	-0.000249501	-9.9889e-05	0.000152392	0.000271384	0.000248155
88	0.00129172	0.00118682	0.00107861	0.000999458	0.000967332	0.000928679	0.000845961	0.000747737	0.000691528	0.00067845	0.000657003	0.000591343	0.0004847	0.000394247	0.000358163	0.00034052	0.000300365	0.000236898	0.000157402	7.51015e-05	5.31456e-05	0.000141355	0.000243441	0.000195974	6.00642e-05	6.34471e-06	-2.64657e-05	-0.000141249	-0.000253562	-0.000248589	-8.88823e-05	0.000102531	9.48301e-05	-6.7229e-05	-0.000110737	-3.84773e-05	-6.10591e-05	-0.000111694	-4.82818e-05	-1.6512e-05	-0.000189292	-0.00044344	-0.000594596	-0.000565001	-0.000266322	0.000274651	0.000726313	0.000837593	0.000624711
89	0.000238962	0.000233302	0.000234855	0.000241721	0.000232635	0.000211131	0.000211932	0.000229245	0.00021241	0.00015879	0.000110418	8.11787e-05	7.27111e-05	7.27391e-05	7.19083e-05	8.79746e-05	9.99663e-05	7.86083e-05	4.1266e-05	6.04615e-06	-8.96305e-06	1.38879e-05	4.86225e-05	5.69951e-05	4.6595e-05	3.03891e-05	0	-2.6972e-05	-3.59872e-05	-3.49628e-05	-2.08206e-05	-4.86057e-06	-1.23475e-05	-2.76705e-05	-1.67126e-05	2.94112e-06	-1.50101e-05	-6.34445e-05	-9.26899e-05	-7.92677e-05	-5.02821e-05	-5.28041e-05	-8.50623e-05	-9.42321e-05	-6.17625e-05	-1.87131e-05	6.88434e-06	1.15857e-06	-3.36561e-05
90	0.000306495	0.000285374	0.000297049	0.000330862	0.000339901	0.000302088	0.000264689	0.000259554	0.00025315	0.000225596	0.000194902	0.000165217	0.000131935	0.000100806	8.55587e-05	9.57698e-05	0.000114458	0.000111783	7.50124e-05	2.44062e-05	3.38443e-06	3.60347e-05	9.12808e-05	0.000105666	6.73737e-05	2.51345e-05	0	-2.4166e-05	-5.81704e-05	-7.77766e-05	-5.71888e-05	-2.98303e-05	-2.38363e-05	-1.57505e-05	-1.99303e-06	-2.00607e-06	-2.18656e-05	-5.49909e-05	-7.5683e-05	-6.17933e-05	-4.47351e-05	-6.91507e-05	-0.000105826	-9.77255e-05	-5.2521e-05	-1.6408e-05	-1.37333e-05	-3.70368e-05	-6.56173e-05
91	0.000546331	0.000530796	0.00048651	0.00042849	0.000394894	0.000388334	0.000382792	0.000378087	0.000371564	0.000342486	0.000303062	0.00027295	0.000247002	0.000226716	0.000216061	0.000194829	0.000158705	0.000138192	0.000125971	9.30764e-05	5.24484e-05	2.98768e-05	2.67588e-05	2.34041e-05	2.15843e-05	2.47899e-05	0	-4.82649e-05	-6.86012e-05	-6.04149e-05	-6.53621e-05	-8.0049e-05	-7.76816e-05	-6.66138e-05	-6.14487e-05	-5.99958e-05	-5.78575e-05	-5.12432e-05	-4.87231e-05	-6.43898e-05	-8.79299e-05	-9.97204e-05	-9.86215e-05	-9.79081e-05	-0.000116799	-0.000138834	-0.000118991	-6.61742e-05	-3.82848e-05
92	0.000549665	0.000528703	0.000482541	0.000424555	0.000392059	0.000386437	0.000382522	0.00038483	0.000394424	0.000378288	0.000326568	0.000270182	0.000234334	0.000218259	0.000208754	0.000185162	0.000144912	0.000122935	0.000116527	9.19327e-05	6.93668e-05	7.16951e-05	7.48392e-05	5.37056e-05	2.6308e-05	1.64732e-05	0	-2.83141e-05	-3.4824e-05	-2.67979e-05	-4.00171e-05	-6.90613e-05	-7.60164e-05	-5.79488e-05	-4.70635e-05	-5.43762e-05	-5.70491e-05	-3.0987e-05	2.8871e-07	-1.46534e-05	-6.16927e-05	-7.78995e-05	-6.11078e-05	-5.94854e-05	-8.68738e-05	-0.000110611	-0.00010201	-6.87689e-05	-3.81675e-05
93	0.000112304	0.000102729	6.68615e-05	3.73731e-05	5.22286e-05	9.56856e-05	0.000131082	0.000140559	0.000118791	8.8394e-05	7.24875e-05	5.80306e-05	4.6806e-05	6.4022e-05	0.000102612	0.000124541	9.98975e-05	5.95561e-05	5.41623e-05	8.07785e-05	0.000112464	0.000120407	9.42464e-05	6.18034e-05	3.66408e-05	6.44959e-06	-3.15669e-06	5.02986e-05	0.000113726	0.000100021	4.94998e-05	5.66458e-05	0.00011133	0.000136234	0.000115566	8.88189e-05	7.73585e-05	7.95307e-05	0.000101762	0.000145028	0.000169113	0.000150963	0.000125044	0.000125452	0.000166675	0.000196684	0.000157479	0.000108564	0.000129539
94	0.000334466	0.00029994	0.000284689	0.000253652	0.00020462	0.000175113	0.000176981	0.000195424	0.000204884	0.000177741	0.000142499	0.000152822	0.000192027	0.000194363	0.000144044	8.61637e-05	4.05293e-05	1.21702e-05	2.08272e-05	5.44829e-05	7.33983e-05	5.82585e-05	2.64262e-05	-7.04788e-06	-3.21004e-05	-2.81976e-05	-3.86888e-06	2.00128e-05	3.3624e-05	4.06492e-05	5.76652e-05	7.70178e-05	8.62657e-05	8.21151e-05	5.13138e-05	-8.42219e-06	-6.88799e-05	-8.74682e-05	-3.76469e-05	4.85564e-05	8.82426e-05	5.97356e-05	1.77235e-05	-3.33812e-06	1.78319e-05	5.92769e-05	6.24354e-05	3.4622e-05	2.80191e-05
95	0.00133286	0.00127307	0.00121876	0.00116163	0.0010868	0.00100248	0.000954553	0.000925794	0.000870794	0.000814669	0.000777408	0.000736758	0.000673741	0.000603974	0.000552021	0.000497557	0.000436846	0.000395115	0.000349537	0.000281036	0.000223715	0.000187207	0.000141717	8.73506e-05	4.80153e-05	2.52388e-05	0	-4.38951e-05	-0.000103228	-0.000144254	-0.000136487	-0.000110231	-0.000111543	-0.000134282	-0.000145294	-0.000129133	-0.000110839	-0.000116702	-0.000137046	-0.000162523	-0.000184473	-0.000183914	-0.000161529	-0.000136048	-0.000123337	-0.000130866	-0.000150565	-0.000162091	-0.000153523
96	0.000172469	0.000187377	0.00020983	0.000190955	0.000164156	0.000187117	0.000227159	0.000228161	0.000202966	0.00017044	0.000126386	9.7771e-05	0.000114169	0.000146387	0.000144751	0.000122135	0.000119149	0.000116822	8.93732e-05	8.19994e-05	0.000116293	0.000141781	0.00013932	0.000128148	0.00010296	5.00329e-05	2.54469e-06	1.89329e-05	8.0457e-05	0.000109128	7.84383e-05	3.7642e-05	4.02887e-05	6.33416e-05	6.8146e-05	7.25991e-05	8.58032e-05	7.94119e-05	7.01074e-05	9.34788e-05	0.000107998	8.29905e-05	4.93669e-05	1.78027e-05	1.41342e-05	4.65414e-05	7.34722e-05	8.91392e-05	0.000124779
97	0.00096314	0.000922129	0.000857417	0.000791494	0.000745919	0.000718221	0.000696324	0.000673648	0.000647251	0.000607599	0.000552565	0.000492524	0.000435781	0.0003918	0.000363465	0.000323124	0.000262853	0.000217948	0.000186305	0.000140313	0.000100926	9.85563e-05	0.000102546	5.75818e-05	-7.72625e-06	-2.0802e-05	0	2.07126e-06	-8.08761e-06	-1.6503e-05	-2.3149e-05	-3.32966e-05	-5.8502e-05	-8.46796e-05	-8.48509e-05	-6.01597e-05	-3.95104e-05	-3.77037e-05	-3.86462e-05	-4.08143e-05	-6.45407e-05	-9.69581e-05	-0.000104621	-9.29758e-05	-6.52149e-05	2.82377e-06	7.23191e-05	6.94096e-05	-8.20681e-06
98	-0.00213782	-0.00206481	-0.00200062	-0.00189001	-0.00176212	-0.00168829	-0.00163499	-0.00154711	-0.00146224	-0.00139554	-0.00130592	-0.00119727	-0.00108763	-0.000960854	-0.000849733	-0.000791623	-0.000725173	-0.000615577	-0.000490887	-0.000370904	-0.000333213	-0.000416598	-0.000475359	-0.000347148	-0.000172977	-0.000145197	-2.68131e-05	0.000355617	0.000750031	0.000900775	0.000732306	0.000536647	0.000693167	0.000987295	0.00107067	0.00111505	0.0012678	0.00126839	0.00111374	0.00127345	0.00192583	0.00262401	0.00302	0.00306671	0.0024563	0.00119955	0.000218952	0.000219819	0.00110018
99	-0.00195853	-0.00188458	-0.00180161	-0.00171581	-0.00162029	-0.00152821	-0.00144653	-0.00134708	-0.00123396	-0.00114164	-0.00105488	-0.000942266	-0.00080891	-0.000678985	-0.000581377	-0.000530366	-0.00048287	-0.000392568	-0.000287708	-0.000210075	-0.000188479	-0.000258184	-0.000346708	-0.000277026	-0.000104235	-1.33429e-05	0.000156447	0.000542938	0.000928489	0.00109115	0.000953304	0.000753288	0.000858259	0.00114326	0.0012838	0.00136988	0.00152435	0.0015415	0.00142732	0.00158969	0.00219473	0.00284516	0.00319488	0.0031944	0.00258939	0.00141179	0.000519442	0.000526174	0.00130944
100	0.000455596	0.000427067	0.000394657	0.00036265	0.000349492	0.000328425	0.000284117	0.000251736	0.000233058	0.000214949	0.000196293	0.000152957	0.000112239	0.000116192	0.00010594	4.54076e-05	-4.82053e-06	-1.71419e-05	-1.39866e-05	-2.48663e-06	1.39754e-05	1.08927e-05	-2.00737e-05	-4.52381e-05	-4.28129e-05	-2.07555e-05	0	-1.08499e-05	-5.75073e-05	-0.000103174	-0.000119755	-0.00012468	-0.000137037	-0.000144718	-0.000138022	-0.000121841	-9.74275e-05	-6.82566e-05	-6.14934e-05	-9.93647e-05	-0.000149636	-0.000162344	-0.00014413	-0.000145841	-0.000165354	-0.000151055	-0.000114987	-0.000103205	-0.000102952
101	0.000997066	0.000948314	0.000885241	0.000801709	0.00074039	0.000708666	0.000668664	0.00062976	0.000596754	0.000549521	0.000486936	0.000409495	0.00034662	0.000321541	0.00028735	0.000228588	0.000190463	0.000172321	0.000149056	0.000137132	0.000145942	0.000136301	8.70861e-05	4.00208e-05	2.13161e-05	1.36159e-05	0	-2.89045e-05	-7.31945e-05	-0.000120852	-0.00016091	-0.000189994	-0.000200104	-0.000191547	-0.000187717	-0.000191063	-0.000182513	-0.000161063	-0.000147332	-0.000164162	-0.000204004	-0.000234276	-0.00024312	-0.000243485	-0.000232294	-0.000194985	-0.000154685	-0.000140626	-0.000134017
102	0.000180408	0.000164064	0.000147251	0.000121215	0.000124844	0.000150248	0.000144128	0.000120386	0.000100903	8.10679e-05	6.91526e-05	4.96246e-05	2.7502e-05	2.97278e-05	1.94591e-05	-1.60355e-05	-3.04412e-05	-3.22517e-05	-4.28166e-05	-3.28124e-05	-1.64658e-06	1.02948e-05	-4.96581e-06	-1.94665e-05	-1.67284e-05	-2.59839e-06	0	-2.22363e-05	-4.92949e-05	-5.97462e-05	-5.92321e-05	-6.23837e-05	-7.06036e-05	-7.87489e-05	-7.77878e-05	-6.10854e-05	-3.54964e-05	-7.50832e-06	1.33738e-06	-3.59658e-05	-8.9962e-05	-0.000107067	-9.30373e-05	-9.2078e-05	-9.81912e-05	-7.37831e-05	-4.09298e-05	-2.84743e-05	-1.70283e-05
103	0.000241108	0.000222532	0.000210505	0.000202609	0.000181012	0.000153907	0.000136273	0.000117496	9.54624e-05	8.69315e-05	8.23233e-05	5.20609e-05	7.34814e-06	-1.34185e-05	-5.78351e-06	1.50744e-05	3.84115e-05	4.78234e-05	3.82904e-05	2.07573e-05	1.21817e-05	2.42088e-05	3.20021e-05	1.41356e-05	2.73623e-06	1.32918e-05	0	-5.17853e-05	-9.28305e-05	-9.55947e-05	-7.17919e-05	-4.84604e-05	-5.08614e-05	-5.56577e-05	-2.92957e-05	-1.2517e-06	-1.15447e-05	-3.9814e-05	-4.38392e-05	-1.30571e-05	5.32344e-06	-3.95719e-05	-0.000104567	-0.000118559	-7.72998e-05	-1.61324e-05	2.25976e-05	1.15018e-05	-4.34257e-05
104	0.000337366	0.000322079	0.000324501	0.000348706	0.000351045	0.000314135	0.000287378	0.000284933	0.00026932	0.000239201	0.000208134	0.000172487	0.000144197	0.000123058	0.000100628	0.000100922	0.000124989	0.000133695	0.000106568	5.74477e-05	3.08231e-05	5.64773e-05	9.16049e-05	8.59667e-05	5.36051e-05	2.39443e-05	0	-2.42312e-05	-5.00921e-05	-5.54267e-05	-2.88673e-05	-8.53837e-06	-1.77957e-05	-2.52668e-05	-8.43778e-06	4.98816e-06	-1.72816e-05	-5.67678e-05	-7.01938e-05	-4.68493e-05	-2.78614e-05	-5.12525e-05	-8.86619e-05	-9.48813e-05	-6.5146e-05	-1.90604e-05	1.19563e-05	3.09572e-06	-3.46843e-05
105	0.0016708	0.00158434	0.00146278	0.00132268	0.00120183	0.00112399	0.00108881	0.001047	0.000949837	0.000829538	0.00072656	0.000639344	0.000587493	0.000585643	0.000574963	0.000498728	0.000404115	0.000359544	0.000329226	0.000249193	0.000154758	0.000122911	0.00013669	0.00010308	2.8813e-05	2.55737e-06	-9.02071e-06	-9.1346e-05	-0.000190787	-0.000218	-0.000178028	-0.000144439	-0.000159541	-0.000178267	-0.000153715	-0.000124043	-0.000155925	-0.000232883	-0.000281	-0.000259607	-0.000235609	-0.000272615	-0.000309749	-0.000268579	-0.000144391	3.58215e-05	0.000178974	0.000174909	8.40672e-05
106	0.000647057	0.000607453	0.000577334	0.000561163	0.000528902	0.00048371	0.000457481	0.000445634	0.000419084	0.000382856	0.000353366	0.000323135	0.000290569	0.000256941	0.000231158	0.000228949	0.000230558	0.000211395	0.000170166	0.000104425	4.26751e-05	4.06783e-05	7.83224e-05	7.79703e-05	4.2662e-05	1.95913e-05	0	-3.28515e-05	-7.3215e-05	-9.59355e-05	-7.29468e-05	-3.76515e-05	-4.13507e-05	-6.39763e-05	-6.57532e-05	-5.381e-05	-6.11395e-05	-9.85768e-05	-0.000129757	-0.000121403	-0.000112828	-0.000148628	-0.000187103	-0.000170227	-0.00010512	-4.21777e-05	-2.6308e-05	-5.98989e-05	-0.000109417
107	0.000483496	0.000466332	0.000425318	0.00039779	0.000388248	0.000353754	0.000306901	0.00028594	0.000277463	0.000276975	0.000288365	0.000275083	0.000230813	0.000181759	0.000147445	0.000144441	0.000160635	0.000167323	0.000143979	9.03793e-05	3.73218e-05	1.8524e-05	4.11756e-05	6.54217e-05	5.13457e-05	1.85296e-05	0	-3.12738e-06	-8.24593e-06	-9.16235e-06	1.04066e-05	2.10479e-05	1.91182e-05	3.01525e-05	2.06288e-05	-1.07214e-05	-1.29715e-05	-1.06357e-05	-4.10937e-05	-6.45947e-05	-5.72111e-05	-5.04646e-05	-4.98593e-05	-3.34922e-05	-1.97887e-05	-3.91155e-05	-6.47139e-05	-6.10501e-05	-4.56385e-05
108	0.000693345	0.000665784	0.000620386	0.000569224	0.000522856	0.000466494	0.000406561	0.000362385	0.000332728	0.000317365	0.000308316	0.000273632	0.000216573	0.000168541	0.000138875	0.000132695	0.000141101	0.000133852	0.000102228	6.30412e-05	2.9929e-05	1.91163e-05	4.28986e-05	6.81002e-05	5.45755e-05	2.06623e-05	0	-1.16676e-05	-2.56896e-05	-1.81254e-05	1.12616e-05	1.58623e-05	1.11423e-05	2.49706e-05	1.53612e-05	-8.36886e-06	-3.79607e-06	-1.25784e-05	-6.09625e-05	-9.93796e-05	-0.00010537	-0.000108862	-0.000117997	-0.000102695	-6.47586e-05	-4.91533e-05	-6.12903e-05	-6.07744e-05	-3.91658e-05
109	0.00113358	0.00108438	0.00101831	0.00096057	0.000909798	0.000839993	0.00076364	0.000705171	0.000665035	0.000638213	0.000613168	0.000558969	0.000486501	0.00042979	0.00037916	0.000334132	0.000304583	0.000269443	0.000222109	0.000181552	0.000143707	0.00010119	8.39271e-05	9.3583e-05	8.09617e-05	3.52077e-05	0	-5.15208e-06	-1.47037e-05	-4.09521e-05	-6.21155e-05	-7.45915e-05	-6.46412e-05	-3.52189e-05	-3.0119e-05	-4.69498e-05	-5.33871e-05	-6.50696e-05	-9.60529e-05	-0.000116065	-0.00010908	-0.000102077	-0.000108715	-0.000104152	-9.38177e-05	-0.000108872	-0.000124622	-0.000113185	-9.28827e-05
111
112	0.000723761	0.000689648	0.000679329	0.000658091	0.000603799	0.000526596	0.000470102	0.000433091	0.000383027	0.000335094	0.000305068	0.000281367	0.000254195	0.000232011	0.000217617	0.000186931	0.000152487	0.000146501	0.000137359	9.68277e-05	6.32182e-05	5.34505e-05	4.00767e-05	1.8198e-05	3.5055e-06	2.16067e-06	0	-2.8085e-05	-8.09096e-05	-0.000118464	-0.00011	-7.7419e-05	-5.75371e-05	-6.06924e-05	-6.79903e-05	-5.74961e-05	-4.61936e-05	-4.79408e-05	-4.56385e-05	-4.88795e-05	-7.10674e-05	-8.59052e-05	-7.40178e-05	-5.55217e-05	-5.93886e-05	-8.88929e-05	-0.000116907	-0.000108041	-6.65598e-05
113	0.000445947	0.000401903	0.000367416	0.000344587	0.000327257	0.000311207	0.000292441	0.000263331	0.00023059	0.000195844	0.000167144	0.000154145	0.00015372	0.000170728	0.000191132	0.000203978	0.000205124	0.000183193	0.000149053	0.000106378	6.52038e-05	3.78843e-05	2.1169e-05	1.93417e-05	2.23927e-05	2.09659e-05	1.7222e-05	9.04128e-06	0	-5.74812e-06	-1.18911e-05	-2.11727e-05	-3.25963e-05	-4.69796e-05	-6.15865e-05	-7.40886e-05	-8.3616e-05	-8.79001e-05	-8.88556e-05	-8.679e-05	-8.43126e-05	-8.47895e-05	-8.5948e-05	-8.80565e-05	-8.7101e-05	-7.86725e-05	-6.43842e-05	-4.10508e-05	-1.86581e-05
114	0.000881378	0.000861257	0.000844412	0.000805281	0.00073044	0.000639301	0.000576273	0.00053094	0.000472479	0.000424407	0.000401564	0.000376515	0.00033066	0.000283688	0.000251617	0.000221096	0.000200342	0.000196848	0.000169281	0.000106487	6.15902e-05	4.56199e-05	2.3637e-05	-7.15256e-07	-1.06022e-05	-7.26432e-06	0	-2.04071e-05	-7.53142e-05	-0.00010892	-9.26666e-05	-7.01249e-05	-6.96331e-05	-8.07531e-05	-8.55699e-05	-7.3649e-05	-6.7208e-05	-7.71135e-05	-8.31299e-05	-9.5956e-05	-0.000125401	-0.000142042	-0.000128131	-9.74983e-05	-7.54669e-05	-7.77207e-05	-9.10498e-05	-8.73283e-05	-6.7085e-05
115	0.000255324	0.000233274	0.00021321	0.000206444	0.000198002	0.000167675	0.000138047	0.000135379	0.000153377	0.000165742	0.000157507	0.000136553	0.000113074	0.000103785	0.000117341	0.000119864	9.36147e-05	7.51633e-05	6.4563e-05	2.81902e-05	-4.22634e-06	7.79051e-06	3.32389e-05	2.42349e-05	-5.08316e-06	-1.29202e-05	0	1.93464e-05	3.77949e-05	4.03142e-05	2.82647e-05	1.14087e-05	-1.15624e-05	-3.88902e-05	-5.6495e-05	-4.43971e-05	-2.06744e-05	-2.04332e-05	-2.92668e-05	-3.10177e-05	-4.0248e-05	-4.91273e-05	-3.79654e-05	-1.10799e-05	2.3718e-05	6.39306e-05	7.83317e-05	4.41074e-05	-4.12483e-06
116	0.000845737	0.000764823	0.000723017	0.000730283	0.00073977	0.000723688	0.000660975	0.000563528	0.000489747	0.000451734	0.000396698	0.000320127	0.000272677	0.000263318	0.000250275	0.000206666	0.000157807	0.000132595	0.000126393	0.000137703	0.00015861	0.000148376	7.98063e-05	-4.33486e-06	-4.5938e-05	-4.0677e-05	-4.41228e-06	3.77145e-05	6.04812e-05	4.73852e-05	-1.72004e-05	-8.18514e-05	-7.59148e-05	-2.98914e-05	-1.56121e-05	-3.89117e-05	-7.03338e-05	-9.8991e-05	-0.000102318	-6.41981e-05	-1.66012e-05	1.72224e-05	4.78064e-05	6.51068e-05	2.13371e-05	-8.39717e-05	-0.000162088	-0.000152615	-0.000106843
117	0.000598832	0.000616829	0.00057067	0.000476526	0.000406015	0.000368975	0.000358356	0.000348654	0.000289933	0.000203353	0.000157643	0.000162346	0.00017095	0.000152395	0.000128808	0.000123358	0.000104521	4.50434e-05	-1.22245e-05	-3.2976e-05	-4.41471e-05	-4.10894e-05	-1.978e-06	1.56459e-05	-4.85519e-06	-4.98509e-07	-1.11466e-05	-8.61183e-05	-0.000158428	-0.000192264	-0.000167945	-6.5961e-05	3.08296e-06	-3.9262e-05	-9.27509e-05	-7.30005e-05	-4.68228e-05	-7.4738e-05	-9.24689e-05	-9.73432e-05	-0.000166375	-0.000247146	-0.000277084	-0.000275716	-0.000204587	9.72838e-06	0.000241366	0.000276411	0.000166025
118	0.000638091	0.000608524	0.000574483	0.000494053	0.000385685	0.000323942	0.000321417	0.000307343	0.000262676	0.000235192	0.000206354	0.000142285	9.42269e-05	9.31923e-05	9.58559e-05	6.44358e-05	6.26283e-06	-3.15927e-05	-3.06641e-05	-3.60696e-05	-6.76775e-05	-7.87273e-05	-5.61074e-05	-4.92799e-05	-4.61828e-05	-6.97849e-06	5.14452e-06	-5.81552e-05	-0.000143111	-0.000197924	-0.00018815	-0.000120375	-7.68506e-05	-0.000102329	-0.00013824	-0.000153744	-0.000215903	-0.000306656	-0.000281012	-0.000128628	-5.56342e-05	-0.000124835	-0.000218215	-0.000262792	-0.000201533	1.48215e-05	0.0002439	0.000284462	0.000180824
119	0.00106718	0.00104669	0.00099991	0.000921095	0.000829788	0.000737102	0.000665081	0.00061729	0.000594597	0.0006017	0.000600206	0.000544291	0.000463087	0.000407612	0.000352044	0.00028135	0.000230123	0.000193579	0.000161849	0.000152536	0.000166109	0.000187112	0.000184548	0.000125266	4.62803e-05	5.74554e-06	-1.8269e-05	-6.11129e-05	-0.000102812	-0.0001197	-8.69229e-05	-6.62574e-06	3.13157e-05	-1.97569e-05	-5.92777e-05	-1.40642e-05	2.56936e-05	7.24366e-06	4.49878e-06	9.42518e-07	-7.53151e-05	-0.000165991	-0.000205938	-0.000194854	-0.000113793	6.18753e-05	0.00024888	0.000312173	0.000247246
120	9.52218e-05	0.000105748	0.000139383	0.000143679	0.000131607	0.000133248	0.000121913	9.277e-05	8.19224e-05	6.48665e-05	-1.48227e-08	-6.01192e-05	-6.80566e-05	-5.55242e-05	-5.20899e-05	-5.32409e-05	-4.93598e-05	-4.40359e-05	-5.1266e-05	-6.95478e-05	-6.74171e-05	-4.59489e-05	-4.31647e-05	-3.91429e-05	-9.30241e-06	5.37582e-06	-2.16271e-07	1.32602e-05	5.09505e-05	8.59399e-05	7.29313e-05	9.57848e-06	-3.94981e-05	-4.87843e-05	-4.43542e-05	-3.52712e-05	-1.96121e-05	2.76583e-06	4.0418e-05	9.83404e-05	0.000161902	0.00022556	0.000287917	0.000308864	0.000244894	0.000113295	-1.1627e-05	-5.00754e-05	2.65161e-05
121	0.000199804	0.00018453	0.000192836	0.000218152	0.000235102	0.000229593	0.000211347	0.000188639	0.000162517	0.000147322	0.000148591	0.000146856	0.000130991	0.000104645	8.63587e-05	9.14838e-05	9.77311e-05	8.64277e-05	5.96782e-05	1.69491e-05	-1.36942e-05	5.53019e-06	5.00279e-05	6.30729e-05	4.61983e-05	2.82899e-05	0	-2.95369e-05	-2.80924e-05	2.99327e-06	4.01502e-05	5.19967e-05	2.70382e-05	2.28919e-06	4.80562e-06	1.56658e-05	9.1875e-06	-1.5487e-05	-3.17516e-05	-1.95624e-05	-5.43892e-06	-2.31201e-05	-5.16875e-05	-4.95482e-05	-1.37361e-05	2.45804e-05	3.43099e-05	1.32965e-05	-2.04332e-05
122	0.000137354	0.000124351	0.000129924	0.000157906	0.00016445	0.000128078	9.0708e-05	8.16733e-05	8.06889e-05	7.50264e-05	6.95307e-05	5.90263e-05	4.29656e-05	2.4749e-05	8.60449e-06	9.12789e-06	2.17669e-05	2.44221e-05	6.78562e-06	-2.72375e-05	-4.56348e-05	-1.7466e-05	2.00802e-05	1.84206e-05	7.27177e-06	1.489e-05	0	-4.9877e-05	-8.68551e-05	-7.64299e-05	-3.54229e-05	-6.2678e-06	-4.24683e-06	-1.01356e-05	-4.77023e-06	6.41868e-06	-8.17142e-06	-5.49601e-05	-8.40807e-05	-6.04298e-05	-2.63518e-05	-3.41414e-05	-6.63837e-05	-7.51233e-05	-5.06369e-05	-1.50241e-05	1.20066e-05	1.60811e-05	-5.01052e-06
123	0.000944725	0.000896433	0.000847881	0.000810046	0.00079569	0.000776027	0.000691875	0.000569127	0.000492794	0.00047066	0.000447818	0.000399926	0.000340552	0.000287571	0.00025112	0.000219231	0.000179497	0.000152258	0.000135024	0.000105013	9.93789e-05	0.000133847	0.00012567	4.98585e-05	-1.30144e-05	-2.20495e-05	-1.72022e-06	5.24667e-06	-7.2499e-06	-1.22246e-05	-1.46034e-05	-2.06796e-05	-2.66969e-05	-3.30842e-05	-3.14982e-05	-4.30937e-05	-7.84383e-05	-8.30385e-05	-4.79552e-05	-3.94214e-05	-5.64929e-05	-3.5216e-05	1.37e-05	2.67664e-05	2.89305e-06	-1.98532e-05	-3.88515e-05	-5.92558e-05	-8.46766e-05
124	0.00068909	0.000640176	0.00058442	0.000545035	0.000544742	0.000534344	0.000481415	0.000441363	0.000424869	0.000362186	0.000257147	0.00018285	0.000165738	0.000196924	0.000250591	0.000274312	0.000236583	0.000159984	9.87146e-05	8.35459e-05	7.31423e-05	3.77437e-05	3.42745e-05	6.92416e-05	5.80677e-05	6.15253e-06	-1.50547e-06	3.01834e-05	3.90117e-05	1.41749e-05	-2.05463e-05	-3.24071e-05	-8.98339e-06	3.83459e-06	-3.04956e-05	-6.13568e-05	-3.63477e-05	-5.03336e-06	-1.04776e-05	5.119e-06	8.32393e-05	0.00015571	0.000161226	0.000133848	8.03625e-05	-3.16848e-05	-0.000138842	-0.000170524	-0.000129571
125	0.00105267	0.00102136	0.00100602	0.000956111	0.000875793	0.000793405	0.000727519	0.000662744	0.000585347	0.000526436	0.000506286	0.000497445	0.000462245	0.000408303	0.000365399	0.000323854	0.000288695	0.000279415	0.000254065	0.00019002	0.000137504	0.000109091	7.05607e-05	2.883e-05	7.06315e-06	1.82167e-06	0	-2.13794e-05	-7.11046e-05	-0.000110056	-0.000106078	-8.95672e-05	-9.02638e-05	-9.87463e-05	-0.000102945	-9.32477e-05	-7.83168e-05	-7.39694e-05	-7.12052e-05	-7.7378e-05	-0.000102818	-0.000121664	-0.000109863	-8.18074e-05	-7.65957e-05	-0.000104442	-0.000128411	-0.000121281	-9.98266e-05
126	0.000175796	0.000172016	0.000157055	0.00013849	0.000110297	8.97823e-05	8.97525e-05	8.67201e-05	8.42195e-05	9.33344e-05	8.71811e-05	5.71599e-05	3.72268e-05	4.65447e-05	5.86296e-05	3.5583e-05	-6.72881e-06	-1.33747e-05	7.05943e-07	-1.46348e-05	-3.53865e-05	-2.15406e-05	1.10716e-05	1.88453e-05	-6.86385e-07	-7.93952e-06	0	4.72646e-06	5.38398e-06	-1.19582e-06	-1.59321e-05	-3.09432e-05	-3.96725e-05	-4.63584e-05	-4.84167e-05	-2.84147e-05	-7.37701e-06	-2.22782e-05	-5.06351e-05	-5.50598e-05	-5.23916e-05	-6.68969e-05	-7.48849e-05	-4.6459e-05	4.71622e-06	4.36092e-05	4.0099e-05	-3.13949e-06	-3.86825e-05
127	0.000422029	0.000433674	0.000460509	0.000446286	0.000386523	0.000317454	0.000279509	0.000262635	0.000238486	0.000231395	0.00025269	0.000260299	0.000230582	0.000190033	0.000167876	0.000158973	0.000152616	0.000144051	0.000117457	7.91568e-05	6.09402e-05	5.69951e-05	4.0628e-05	2.327e-05	1.62739e-05	9.55164e-06	0	-2.52258e-05	-7.05831e-05	-9.81409e-05	-7.81678e-05	-4.05312e-05	-3.0702e-05	-4.93135e-05	-6.03721e-05	-3.53176e-05	1.29081e-06	6.87875e-06	-9.91113e-06	-2.97353e-05	-5.08167e-05	-5.96456e-05	-4.60185e-05	-2.30484e-05	-7.44313e-06	-4.0438e-06	-1.58586e-05	-3.01525e-05	-3.20356e-05
128	0.000448711	0.000424009	0.000394613	0.000354288	0.00034141	0.000346743	0.000330275	0.000309141	0.000286924	0.000254288	0.000224732	0.000182273	0.000143414	0.000149507	0.000149319	9.84073e-05	5.09787e-05	4.12874e-05	4.75943e-05	6.1322e-05	7.86427e-05	7.24047e-05	3.47942e-05	9.83477e-07	-4.91366e-06	3.95253e-06	0	-2.67047e-05	-5.6142e-05	-6.77034e-05	-6.5539e-05	-7.12518e-05	-8.96417e-05	-9.99458e-05	-9.28678e-05	-7.69887e-05	-5.72074e-05	-3.01413e-05	-8.90717e-06	-2.12044e-05	-6.69975e-05	-0.000117531	-0.000153596	-0.000172732	-0.000160344	-0.00010227	-3.96688e-05	-2.29888e-05	-3.31476e-05
129	9.72208e-05	7.85431e-05	6.43507e-05	4.03346e-05	3.63821e-05	5.67362e-05	6.76084e-05	7.35866e-05	7.43987e-05	5.99101e-05	4.3503e-05	1.58334e-05	-1.40285e-05	-1.74576e-05	-2.60463e-05	-5.87441e-05	-7.73994e-05	-7.04764e-05	-5.99883e-05	-4.8182e-05	-1.90497e-05	9.43616e-06	9.40124e-06	-2.02609e-06	0	2.4633e-05	4.85322e-05	3.23695e-05	-1.13845e-05	-3.80548e-05	-3.31034e-05	-2.4464e-05	-3.27653e-05	-4.11472e-05	-3.976e-05	-3.57251e-05	-2.35224e-05	9.8832e-06	4.23891e-05	3.13008e-05	-1.15363e-05	-3.53181e-05	-3.77456e-05	-5.0697e-05	-5.3905e-05	-1.8117e-05	1.9263e-05	2.72365e-05	2.4511e-05
130	0.000246268	0.000216557	0.00020377	0.000177229	0.000156086	0.000153894	0.000153791	0.000157513	0.00015397	0.000133228	0.000107534	6.87912e-05	3.33954e-05	3.30247e-05	2.96421e-05	-8.40612e-06	-3.91845e-05	-4.01605e-05	-3.52003e-05	-3.09199e-05	-1.46925e-05	-2.04891e-07	-7.01286e-06	-1.65999e-05	-1.35619e-05	-3.3062e-06	0	-2.07368e-05	-5.33126e-05	-7.16466e-05	-7.67857e-05	-8.64696e-05	-9.67495e-05	-9.52706e-05	-9.23686e-05	-8.37836e-05	-5.47394e-05	-1.80341e-05	-2.07499e-06	-2.26721e-05	-5.76712e-05	-7.50069e-05	-8.08835e-05	-9.39276e-05	-9.2959e-05	-5.17219e-05	-9.32626e-06	-2.95229e-06	-8.19378e-06
131	0.00114547	0.00109561	0.0010412	0.000989392	0.000942446	0.000894986	0.000847705	0.000807699	0.000770658	0.000716612	0.000642013	0.000564374	0.000495814	0.000446819	0.00041528	0.000360712	0.000277486	0.000220876	0.000188362	0.00013984	0.000104226	0.000111133	0.000119831	8.33757e-05	2.64384e-05	1.8999e-06	0	-4.20958e-06	-5.31971e-06	-6.38142e-06	-3.8743e-07	1.40257e-05	7.4096e-06	-1.80453e-05	-2.65725e-05	-5.27874e-06	2.55443e-05	4.19579e-05	4.20474e-05	2.74591e-05	-1.55754e-05	-7.81119e-05	-0.00011681	-0.000106849	-5.34654e-05	2.84947e-05	8.39084e-05	6.56843e-05	-1.28523e-06
132	0.000254474	0.000246624	0.000222986	0.000198075	0.000176258	0.000157202	0.000153002	0.000169164	0.00018675	0.000173314	0.000132738	0.000101342	9.342e-05	0.000106261	0.000125432	0.000112641	7.09454e-05	4.69973e-05	3.73563e-05	1.64388e-05	-2.03028e-07	4.20492e-06	1.59265e-05	4.91645e-06	-2.26786e-05	-2.62922e-05	0	3.34363e-05	4.66304e-05	2.34758e-05	-8.66223e-06	-2.25864e-05	-2.97083e-05	-4.66397e-05	-6.33309e-05	-5.16521e-05	-1.94144e-05	-6.01634e-06	-1.59238e-05	-3.14238e-05	-6.00843e-05	-9.3014e-05	-9.10647e-05	-5.42831e-05	-9.37935e-06	4.16683e-05	7.61766e-05	4.96171e-05	-1.94712e-05
133	0.0020988	0.00200341	0.00190479	0.00180681	0.0016979	0.00156803	0.00141768	0.00123941	0.0010469	0.000843227	0.000651233	0.000494123	0.000372976	0.000305034	0.000264674	0.000235513	0.000206329	0.000157155	9.78261e-05	2.75671e-05	-4.12166e-05	-9.85861e-05	-0.000137895	-0.000146456	-0.000133783	-0.000100598	-6.03721e-05	-2.71425e-05	0	1.52737e-05	2.44901e-05	3.00184e-05	3.7089e-05	5.0649e-05	7.3351e-05	0.000112437	0.000158876	0.000210539	0.000255264	0.000278704	0.000285119	0.000268742	0.000245176	0.000227176	0.000217922	0.000228643	0.000247873	0.000270486	0.000289112
134	0.000125782	0.000116699	0.000120847	0.000143107	0.000168836	0.000187024	0.000191644	0.000169795	0.000131086	7.48243e-05	1.90092e-05	-1.95486e-05	-3.79719e-05	-2.11947e-05	1.10278e-05	4.85799e-05	7.76099e-05	7.7041e-05	5.8433e-05	2.02658e-05	-1.92979e-05	-4.2433e-05	-4.9646e-05	-3.08381e-05	0	3.53988e-05	6.58929e-05	7.90967e-05	7.63014e-05	5.11565e-05	1.42017e-05	-2.98835e-05	-6.98688e-05	-9.25362e-05	-9.91691e-05	-8.23266e-05	-5.49639e-05	-2.47306e-05	-1.02445e-07	5.99993e-06	-7.38539e-07	-2.26852e-05	-4.86039e-05	-6.91675e-05	-8.10167e-05	-7.56959e-05	-5.9166e-05	-3.17455e-05	-1.90549e-06
135	0.000161497	0.00015424	0.000157061	0.000172763	0.000192934	0.000213291	0.000224248	0.000213133	0.000184909	0.000133391	7.93501e-05	4.0549e-05	1.98204e-05	3.34299e-05	5.88419e-05	8.10677e-05	9.37316e-05	8.0341e-05	5.62575e-05	2.89382e-05	5.60284e-06	-2.71553e-06	0	1.54685e-05	3.76166e-05	6.37601e-05	8.54512e-05	9.31906e-05	8.74479e-05	6.16695e-05	2.74265e-05	-8.25e-06	-3.82937e-05	-5.26181e-05	-5.32521e-05	-3.56341e-05	-9.4492e-06	2.04765e-05	4.41279e-05	4.81281e-05	3.77367e-05	9.04012e-06	-2.3819e-05	-4.8985e-05	-6.35106e-05	-5.80162e-05	-3.9944e-05	-1.07184e-05	2.09878e-05
136	0.00164159	0.00153114	0.00143413	0.00135301	0.00128039	0.00121178	0.00114092	0.00105896	0.000969268	0.00086776	0.000768043	0.000681257	0.000610717	0.000569129	0.000539452	0.00051217	0.000477411	0.000418364	0.000346325	0.000262477	0.000180356	0.00011426	6.3099e-05	3.35625e-05	1.66073e-05	7.80867e-06	0	-1.57841e-05	-3.85717e-05	-7.35852e-05	-0.000111207	-0.00014495	-0.000170648	-0.000180339	-0.000178926	-0.000166507	-0.000149526	-0.000132668	-0.000121295	-0.000123754	-0.000135779	-0.000159813	-0.000184089	-0.000198566	-0.000200517	-0.000180343	-0.000148624	-0.000109856	-7.26953e-05
137	0.00122642	0.00114444	0.00108221	0.00104473	0.00101698	0.000989039	0.00095059	0.000885042	0.00080128	0.000695532	0.000589177	0.000501999	0.000435013	0.000402866	0.000384443	0.000365873	0.000340063	0.000290611	0.000231568	0.00016829	0.000110462	7.1625e-05	4.55603e-05	3.37064e-05	2.66358e-05	1.62295e-05	0	-2.89436e-05	-6.55092e-05	-0.000109571	-0.000153121	-0.000189049	-0.000214536	-0.000223122	-0.000218611	-0.000200037	-0.000175256	-0.000149332	-0.000129674	-0.000126543	-0.000136439	-0.000163061	-0.00019506	-0.000224641	-0.000244841	-0.000244957	-0.000228409	-0.0001908	-0.000144877
138	0.00256695	0.00243228	0.00231005	0.00220467	0.0021029	0.00199397	0.00187495	0.00173678	0.00158714	0.00142647	0.00126737	0.00112154	0.000992097	0.000890592	0.000803508	0.000723197	0.000643596	0.00055242	0.000460692	0.000374159	0.000296369	0.000235307	0.000183403	0.000136588	9.23499e-05	4.73773e-05	0	-5.24973e-05	-0.000110291	-0.000177641	-0.000245012	-0.000306369	-0.000355467	-0.000382295	-0.000392117	-0.000384331	-0.000366524	-0.000344165	-0.000323005	-0.000310618	-0.000307009	-0.000317736	-0.000333704	-0.000350642	-0.000359632	-0.000349361	-0.000322737	-0.000274833	-0.000217833
139	0.000297492	0.000280465	0.000273474	0.000280335	0.0002896	0.000293138	0.000284808	0.000252256	0.000205999	0.000147271	9.15602e-05	5.55418e-05	3.6899e-05	4.45422e-05	6.14654e-05	7.57425e-05	8.10437e-05	6.28362e-05	3.38033e-05	-1.76579e-06	-3.32221e-05	-4.6312e-05	-4.75608e-05	-3.58465e-05	-1.98577e-05	-7.14383e-06	0	-3.8112e-06	-1.68569e-05	-4.18328e-05	-7.08755e-05	-9.86668e-05	-0.000120267	-0.00012771	-0.00012476	-0.000110283	-9.10051e-05	-7.12291e-05	-5.70975e-05	-5.78931e-05	-6.84988e-05	-9.05925e-05	-0.000113072	-0.000125342	-0.000127558	-0.000114366	-9.16999e-05	-6.20212e-05	-3.03835e-05
140	0.000920545	0.000865889	0.000820938	0.000789	0.000760157	0.00072727	0.000685316	0.000625288	0.000551991	0.000461731	0.00037099	0.000293786	0.000233825	0.000205339	0.000190772	0.0001794	0.00016496	0.000133948	9.73642e-05	5.99199e-05	2.69748e-05	6.68271e-06	-4.62681e-06	-6.06338e-06	-3.15532e-06	7.28061e-07	0	-1.23153e-05	-3.54201e-05	-7.44539e-05	-0.00011858	-0.0001617	-0.000194736	-0.000204949	-0.000197224	-0.000167374	-0.000129871	-9.52103e-05	-7.11381e-05	-7.18529e-05	-8.84943e-05	-0.000121114	-0.000157174	-0.000185138	-0.000202052	-0.000199323	-0.000182334	-0.000150696	-0.000113133
141	0.000510264	0.000468919	0.000442263	0.000434695	0.000433017	0.000427448	0.000412125	0.000375062	0.000324842	0.00026226	0.000198688	0.000144869	0.000103477	8.40215e-05	7.67484e-05	7.84593e-05	7.90004e-05	6.55276e-05	4.29135e-05	7.54697e-06	-2.79658e-05	-5.24471e-05	-6.52224e-05	-5.88198e-05	-4.24534e-05	-2.04168e-05	0	9.88203e-06	9.81055e-06	-4.72879e-06	-2.73641e-05	-5.56654e-05	-8.23215e-05	-0.000100035	-0.000106335	-9.28827e-05	-6.99814e-05	-4.15049e-05	-1.84011e-05	-1.46686e-05	-2.50302e-05	-5.29427e-05	-8.62032e-05	-0.000115877	-0.000135617	-0.000134643	-0.000117321	-7.98883e-05	-3.59435e-05
142	0.00113543	0.00104874	0.000982884	0.000942366	0.000913657	0.000888365	0.000855591	0.000799782	0.00072651	0.000630125	0.000528745	0.000436548	0.000359707	0.000314076	0.000284791	0.000265606	0.00024651	0.00021346	0.000172298	0.000120712	6.9119e-05	2.62179e-05	-5.14463e-06	-1.62222e-05	-1.6015e-05	-7.37119e-06	0	-5.50272e-06	-2.10516e-05	-5.08053e-05	-8.5406e-05	-0.000117954	-0.000145234	-0.000161382	-0.000167444	-0.00016108	-0.000146583	-0.00012418	-0.000103727	-9.50338e-05	-9.84631e-05	-0.000122176	-0.000152588	-0.000181642	-0.000200916	-0.000197487	-0.000176802	-0.000135566	-8.70787e-05
143	0.00067357	0.000635654	0.000604047	0.00058111	0.000559753	0.000535997	0.000502868	0.000450002	0.000383591	0.00030029	0.000218352	0.000154319	0.000109989	9.93789e-05	0.000102378	0.000106419	0.000102894	7.41701e-05	3.47607e-05	-1.06709e-05	-5.02039e-05	-6.81585e-05	-7.11493e-05	-5.73607e-05	-3.64035e-05	-1.63098e-05	0	6.8642e-06	4.47407e-06	-1.07778e-05	-3.31569e-05	-6.05335e-05	-8.57003e-05	-0.000100548	-0.000105653	-9.64451e-05	-8.02558e-05	-6.04332e-05	-4.4357e-05	-4.0809e-05	-4.89317e-05	-7.48532e-05	-0.000106398	-0.000136118	-0.000155959	-0.000152936	-0.000134388	-9.94573e-05	-5.97574e-05
144	0.000193501	0.000174608	0.000166693	0.000183812	0.000193555	0.000168935	0.000145674	0.000140978	0.000123998	9.87798e-05	8.68132e-05	7.63889e-05	6.12577e-05	4.95566e-05	4.32506e-05	4.46597e-05	4.89876e-05	4.35077e-05	1.78665e-05	-2.28696e-05	-4.52884e-05	-1.95634e-05	2.87453e-05	4.23947e-05	2.44724e-05	1.35638e-05	0	-2.33585e-05	-4.31817e-05	-5.73788e-05	-5.26728e-05	-2.75075e-05	-1.15512e-05	-1.62851e-05	-2.03857e-05	-1.77501e-05	-3.57442e-05	-7.07814e-05	-7.32606e-05	-3.67658e-05	-1.86507e-05	-4.99757e-05	-9.13078e-05	-9.28305e-05	-5.43594e-05	-6.29295e-06	2.1236e-05	5.60563e-06	-4.5171e-05
145	-0.000240015	-0.000206539	-0.000183721	-0.000168825	-0.000155194	-0.000126841	-7.78266e-05	-3.83689e-05	-4.63363e-05	-8.14869e-05	-6.92526e-05	-3.35768e-06	4.26742e-05	2.93328e-05	-3.10351e-05	-6.80109e-05	-1.40646e-05	4.99025e-05	2.62903e-05	-2.15532e-05	-1.80847e-05	-1.89864e-05	-6.10524e-05	-5.99875e-05	-1.94758e-05	-4.85392e-06	3.9691e-05	0.00012825	0.000183929	0.000165174	8.35538e-05	3.8223e-05	0.000109922	0.000202366	0.000187975	9.74729e-05	6.68426e-05	0.000122576	0.000204731	0.000317735	0.000463501	0.000568847	0.000598636	0.000544272	0.000367286	0.000124765	3.27763e-06	6.57001e-05	0.000242792
146	0.000128776	0.000122962	0.000118515	9.22773e-05	7.7026e-05	8.68486e-05	8.56342e-05	7.56141e-05	6.92494e-05	6.11283e-05	5.37634e-05	3.30182e-05	8.42847e-06	1.02846e-05	9.81893e-06	-1.56974e-05	-3.08016e-05	-2.51113e-05	-1.64267e-05	-1.97347e-06	1.10818e-05	2.10572e-06	-1.37482e-05	-1.32946e-05	0	2.51252e-05	4.2486e-05	2.67383e-05	4.53554e-07	-1.01607e-05	-1.76048e-05	-3.29036e-05	-4.349e-05	-4.45871e-05	-4.31417e-05	-4.15994e-05	-2.93655e-05	1.15223e-05	5.41965e-05	4.79985e-05	-1.20606e-06	-4.2621e-05	-5.07832e-05	-4.74891e-05	-3.94555e-05	-8.00379e-06	2.42833e-05	2.69832e-05	1.72602e-05
147	0.000241492	0.000221168	0.000187647	0.000149142	0.000141	0.000141977	0.000119513	0.000100916	9.84091e-05	9.92613e-05	9.68436e-05	6.88136e-05	3.16696e-05	2.69683e-05	2.57036e-05	-6.65896e-07	-1.74241e-05	-1.18967e-05	-1.1865e-06	1.60309e-05	3.56156e-05	3.14778e-05	5.38304e-07	-2.50703e-05	-2.8342e-05	-1.44839e-05	0	-2.10851e-06	-1.56909e-05	-2.88039e-05	-3.93149e-05	-5.41778e-05	-7.47181e-05	-8.67955e-05	-8.47904e-05	-7.07442e-05	-4.30057e-05	-5.49201e-06	1.74595e-05	1.93343e-06	-3.60683e-05	-6.74464e-05	-8.54181e-05	-9.30615e-05	-8.66773e-05	-5.95758e-05	-2.73101e-05	-1.19824e-05	-1.03926e-05
148	0.000424903	0.000405546	0.000368811	0.000313215	0.00028296	0.000274841	0.000250293	0.000225104	0.00020645	0.000181502	0.00015394	0.00010984	6.85994e-05	6.46412e-05	5.2033e-05	3.49246e-06	-3.48743e-05	-5.44451e-05	-7.26394e-05	-7.64113e-05	-5.87497e-05	-4.24553e-05	-4.81997e-05	-5.45569e-05	-3.44422e-05	-2.75485e-06	0	-3.98196e-05	-8.39792e-05	-0.00010246	-0.000113485	-0.000137439	-0.000160251	-0.000164654	-0.000151701	-0.00011983	-7.81827e-05	-4.52064e-05	-3.83463e-05	-7.40364e-05	-0.00012798	-0.000155816	-0.000156019	-0.000155369	-0.000155834	-0.000133498	-9.90517e-05	-8.5067e-05	-8.05315e-05
149	0.000266457	0.000242658	0.000215592	0.000176912	0.000163022	0.000176102	0.000172451	0.000151562	0.000133594	0.000121167	0.000107745	7.2429e-05	3.94639e-05	4.60204e-05	4.17288e-05	-2.21096e-06	-2.93385e-05	-2.25864e-05	-1.27461e-05	-5.56e-06	6.03497e-06	7.03521e-06	-1.3819e-05	-3.2872e-05	-3.03742e-05	-1.21053e-05	0	-1.03191e-05	-2.58982e-05	-2.99551e-05	-3.67835e-05	-5.96344e-05	-8.46498e-05	-9.04724e-05	-7.62474e-05	-5.38006e-05	-3.07169e-05	-1.28672e-05	-1.46572e-05	-4.14029e-05	-7.46734e-05	-9.5563e-05	-0.000102744	-0.000106275	-0.000104183	-8.53501e-05	-6.30468e-05	-5.69858e-05	-5.82151e-05
150	0.000237692	0.000238928	0.000226599	0.000194639	0.000181576	0.000180047	0.000157872	0.000139244	0.000132784	0.000120691	0.00010616	8.23736e-05	6.81514e-05	8.81264e-05	8.58596e-05	3.85791e-05	1.4537e-05	2.45851e-05	2.61841e-05	2.73287e-05	4.0045e-05	2.97474e-05	-1.2897e-05	-4.52287e-05	-4.47202e-05	-2.20854e-05	0	1.14925e-06	-1.69836e-05	-4.20529e-05	-6.66222e-05	-8.47634e-05	-8.56444e-05	-7.44676e-05	-7.04778e-05	-6.63288e-05	-4.41698e-05	-1.09915e-05	7.16094e-06	-6.84243e-06	-3.83947e-05	-5.76423e-05	-5.95115e-05	-6.47968e-05	-6.70236e-05	-4.46588e-05	-2.47322e-05	-2.84417e-05	-3.05781e-05
151	0.00023179	0.000212315	0.000182888	0.000131384	0.000118885	0.000143788	0.000146764	0.000137728	0.000130931	0.000117627	0.000112744	9.78075e-05	6.69342e-05	5.85103e-05	5.2291e-05	2.28873e-05	5.7295e-06	9.4017e-06	1.01496e-05	1.21519e-05	2.0192e-05	4.37442e-06	-4.32692e-05	-7.25314e-05	-5.41713e-05	-1.71363e-05	0	-1.11796e-05	-3.21763e-05	-4.70821e-05	-5.65862e-05	-7.37878e-05	-9.0939e-05	-7.92211e-05	-4.47771e-05	-1.57589e-05	6.76792e-06	3.40613e-05	4.48897e-05	1.29938e-05	-3.04207e-05	-4.29284e-05	-3.59081e-05	-3.68683e-05	-3.61968e-05	-1.23242e-05	1.28811e-05	1.75908e-05	1.92793e-05
152	0.000164265	0.000141788	0.000109894	7.19205e-05	7.03391e-05	9.20212e-05	9.0667e-05	8.33822e-05	7.87703e-05	6.73737e-05	6.17784e-05	4.2567e-05	1.8145e-05	2.92473e-05	3.8933e-05	1.04783e-05	-2.05403e-05	-3.62657e-05	-4.81904e-05	-4.42322e-05	-1.99182e-05	-8.53091e-06	-2.87993e-05	-5.19399e-05	-4.59757e-05	-1.7304e-05	0	-7.10972e-06	-2.49296e-05	-4.0669e-05	-4.86188e-05	-5.7729e-05	-7.19698e-05	-7.85841e-05	-7.32364e-05	-5.80568e-05	-2.94382e-05	1.27265e-05	4.62066e-05	4.13647e-05	-2.20723e-06	-4.89382e-05	-6.83721e-05	-7.2374e-05	-6.74184e-05	-3.57898e-05	-1.79652e-06	-5.20609e-07	-1.27349e-05
153	0.000484524	0.000466019	0.000448028	0.000439474	0.00042448	0.00038024	0.000336345	0.000309255	0.000281472	0.000278827	0.000300862	0.000282882	0.000234498	0.000217834	0.000207754	0.000158895	0.000113456	0.0001084	0.000103269	8.04793e-05	7.17118e-05	6.73011e-05	4.14699e-05	2.03159e-05	2.22251e-05	1.73021e-05	0	-4.6771e-06	7.59959e-07	2.53879e-06	-8.3819e-08	-1.45286e-05	-4.51822e-05	-8.01105e-05	-9.81744e-05	-8.8295e-05	-7.54688e-05	-8.67099e-05	-0.000102399	-9.39742e-05	-7.01863e-05	-5.72093e-05	-5.79208e-05	-5.40819e-05	-4.4249e-05	-3.77558e-05	-2.62316e-05	-1.61938e-05	-1.61491e-05
154	0.00110807	0.00104175	0.000962883	0.000906345	0.000866123	0.000827342	0.000789717	0.000744287	0.00069062	0.000634301	0.00057929	0.000525784	0.000477489	0.000447083	0.000422761	0.000364345	0.000274438	0.000204418	0.000158966	0.000112496	8.01757e-05	7.49975e-05	7.59512e-05	5.02653e-05	1.00285e-05	-1.11759e-06	0	-1.73859e-05	-3.74243e-05	-4.57987e-05	-3.8445e-05	-3.0037e-05	-4.60111e-05	-6.94506e-05	-6.77556e-05	-4.3463e-05	-2.28621e-05	-1.51284e-05	-5.38677e-06	1.53482e-06	-2.56114e-05	-8.23736e-05	-0.000125919	-0.000133168	-9.13627e-05	5.67362e-06	8.98652e-05	8.22246e-05	6.50063e-06
155	0.000296939	0.00027856	0.000268795	0.000271676	0.000260975	0.000227123	0.000204647	0.000203108	0.000193508	0.000171016	0.000150213	0.000130125	0.000111874	0.000101809	0.000106908	0.00012873	0.000139824	0.000118214	7.06129e-05	1.34017e-05	-1.69761e-05	6.26128e-06	4.63491e-05	5.31627e-05	3.8404e-05	2.54232e-05	0	-2.8518e-05	-3.91202e-05	-4.03384e-05	-3.27528e-05	-1.54031e-05	-6.73626e-06	-6.74091e-06	-2.7623e-06	-4.96022e-06	-2.78261e-05	-6.22012e-05	-7.63852e-05	-5.00111e-05	-2.44714e-05	-5.10998e-05	-0.000102494	-0.000119852	-8.68179e-05	-3.02438e-05	3.63309e-06	-8.33999e-06	-4.4262e-05
156	0.000244678	0.000226714	0.000208465	0.000210448	0.000208854	0.000176391	0.000142641	0.000132849	0.000122586	9.32636e-05	6.19898e-05	4.52455e-05	3.6709e-05	2.24113e-05	6.61146e-06	1.2734e-05	3.50252e-05	3.92869e-05	1.15139e-05	-2.98405e-05	-4.51235e-05	-1.84234e-05	1.43927e-05	1.96015e-05	7.99168e-06	1.96602e-06	0	-8.96398e-06	-3.27425e-05	-5.7294e-05	-5.74561e-05	-4.80982e-05	-5.85169e-05	-7.41724e-05	-7.13868e-05	-5.83623e-05	-5.43362e-05	-6.75721e-05	-8.85427e-05	-9.53246e-05	-9.47695e-05	-0.000111957	-0.000134209	-0.000129826	-8.57254e-05	-2.29087e-05	7.90693e-06	-1.16564e-05	-4.94765e-05
157	0.00121684	0.00113071	0.00106161	0.00100953	0.000938959	0.000818227	0.000718484	0.000704261	0.000697036	0.000636768	0.000567871	0.000508041	0.000453884	0.000410881	0.000371881	0.000341351	0.000326269	0.000322005	0.000329109	0.000325901	0.00027611	0.00020158	0.000141436	8.15313e-05	1.80164e-05	-1.68278e-05	-2.83159e-06	3.06894e-05	3.26568e-05	2.18657e-05	1.83497e-05	-3.33012e-05	-0.000129341	-0.000199177	-0.000231035	-0.000235033	-0.000216589	-0.000217043	-0.000238786	-0.000218791	-0.000150835	-9.52644e-05	-8.16191e-05	-0.000102096	-0.000165053	-0.000262977	-0.000304738	-0.000231337	-0.000134129
158	0.0015041	0.0014364	0.00134377	0.00123728	0.00112374	0.00098646	0.000854056	0.000778034	0.000736506	0.000685428	0.00063265	0.000595713	0.000553823	0.000482899	0.000430619	0.000434527	0.000435695	0.000396587	0.000342218	0.000285057	0.000224284	0.000169805	0.000134327	0.000105408	6.82215e-05	3.02443e-05	1.85349e-06	-4.29307e-06	4.64086e-06	1.45422e-05	2.35005e-05	-5.63995e-06	-7.825e-05	-0.00014119	-0.000181735	-0.000202554	-0.000206735	-0.000224235	-0.000249288	-0.000243805	-0.000203265	-0.000169884	-0.000174908	-0.000195939	-0.000237263	-0.000297744	-0.000278637	-0.000157428	-7.22308e-05
159	0.000308274	0.000572683	0.000884639	0.00113965	0.00131986	0.00149707	0.00169565	0.00187291	0.00200985	0.0021822	0.0024548	0.00279488	0.00316609	0.00351997	0.00372595	0.0037762	0.00392162	0.00427487	0.00465901	0.00495259	0.00507537	0.00491382	0.00467971	0.00487419	0.0052719	0.00531069	0.00555323	0.0064454	0.00728941	0.00745048	0.00681908	0.00619877	0.0066543	0.00757314	0.00775496	0.00762834	0.0078996	0.00789916	0.00741063	0.00769162	0.00927136	0.0109189	0.011733	0.0116979	0.010105	0.00690056	0.0042838	0.00399589	0.00593562
160	0.000384122	0.000330055	0.000311011	0.000314133	0.000297042	0.000264473	0.000257049	0.000267494	0.000254514	0.000214992	0.000173036	0.000141291	0.000122916	0.000107761	8.87141e-05	8.03303e-05	8.4186e-05	8.30479e-05	6.36484e-05	2.21282e-05	-9.02638e-06	1.234e-05	5.26682e-05	4.73745e-05	1.77138e-05	9.56468e-06	0	-3.20785e-05	-7.07563e-05	-9.17111e-05	-8.00006e-05	-6.55055e-05	-8.00323e-05	-9.28417e-05	-7.51242e-05	-6.25364e-05	-8.74177e-05	-0.00012026	-0.000122845	-0.000100004	-9.1359e-05	-0.000114493	-0.000142306	-0.00014793	-0.000107035	-2.38046e-05	3.25646e-05	1.35312e-05	-5.40996e-05
161	-0.000172012	-0.000152582	-0.000135894	-0.000120685	-0.000104844	-0.00011917	-0.000164321	-0.000205558	-0.000238816	-0.000251394	-0.000216239	-0.000152685	-8.95785e-05	-4.17032e-05	-3.72837e-05	-7.67831e-05	-7.72864e-05	3.848e-07	7.17738e-05	0.000102626	0.000113779	5.52965e-05	-6.36195e-05	-9.53953e-05	-5.5926e-05	-7.35784e-05	-1.5232e-05	0.000209386	0.00041994	0.000482011	0.00038441	0.000283601	0.000380016	0.000536267	0.000532445	0.00051304	0.000621766	0.000662038	0.000568463	0.000631859	0.000985537	0.00135523	0.00153454	0.00152157	0.00117466	0.000494602	-3.6074e-05	-2.85369e-05	0.000438845
163	0.000598591	0.000604199	0.000585748	0.00053751	0.000491849	0.000432871	0.000363497	0.000309536	0.000273774	0.000266792	0.000279255	0.000259811	0.00020779	0.000174038	0.000176837	0.00019069	0.000182277	0.000161174	0.000162826	0.00018022	0.000193125	0.000210536	0.000222313	0.000196013	0.000125035	3.86555e-05	-2.7217e-08	3.67947e-05	9.1266e-05	0.000130532	0.000156499	0.000128092	5.37224e-05	3.65028e-06	-4.8233e-06	5.1205e-06	1.22689e-05	-2.3513e-07	-1.89654e-05	3.60621e-08	5.26748e-05	7.81383e-05	7.53735e-05	6.92397e-05	4.82674e-06	-0.000116517	-0.000152831	-5.76927e-05	4.36999e-05
164	0.000411804	0.000668079	0.000967654	0.00126085	0.00152153	0.00178866	0.00205539	0.00223389	0.00232254	0.0024881	0.00281515	0.00319159	0.00358511	0.00401068	0.00428711	0.0043567	0.00453231	0.00495916	0.00542544	0.00579899	0.00597424	0.00577752	0.00547259	0.00569361	0.00617063	0.00622084	0.0064907	0.00751225	0.00848864	0.00868196	0.00797512	0.00728532	0.00781851	0.00889485	0.00914299	0.00902788	0.00936614	0.00939092	0.0088288	0.00911532	0.0108808	0.0127679	0.013737	0.0136803	0.0117737	0.00803397	0.00503467	0.00477891	0.00710335
165	-0.00204733	-0.00194481	-0.0018318	-0.00172224	-0.00164443	-0.00161808	-0.00160213	-0.0015416	-0.00146019	-0.00140017	-0.00133588	-0.00123507	-0.00112776	-0.00104666	-0.00098583	-0.000938946	-0.000874328	-0.000745503	-0.000581091	-0.00043918	-0.00036235	-0.000402329	-0.000494486	-0.000438648	-0.000274856	-0.000192096	-2.91167e-05	0.000350616	0.000725904	0.000866098	0.000695321	0.00048905	0.000634338	0.000962002	0.00111021	0.00120489	0.00139323	0.00140975	0.00125611	0.00145547	0.00220659	0.00299241	0.00340343	0.00343808	0.00281502	0.00148987	0.000427337	0.000426828	0.0013831
166	0.000595897	0.000556179	0.000494639	0.000424025	0.000355307	0.000303216	0.000285201	0.00028803	0.000290448	0.000287103	0.000270834	0.00023266	0.000179791	0.000125731	7.73609e-05	4.872e-05	4.01267e-05	2.921e-05	1.19625e-05	-2.25974e-05	-7.71625e-05	-9.3477e-05	-4.30363e-05	4.9063e-06	5.91073e-06	1.01257e-06	-2.48794e-06	-4.81398e-05	-0.000121411	-0.000175787	-0.000186091	-0.000139483	-8.64073e-05	-0.000108463	-0.000163609	-0.00013972	-7.12269e-05	-7.97503e-05	-0.000131605	-0.000139133	-0.000164088	-0.000231853	-0.00024825	-0.000221135	-0.000200638	-8.29104e-05	0.000158996	0.000308076	0.00029763
168	-0.000126653	-0.000147548	-0.000189489	-0.00018339	-0.000142123	-0.0001441	-0.000180645	-0.00017893	-0.000133429	-0.000104626	-0.000112071	-0.000102843	-6.83053e-05	-4.16511e-05	-2.82705e-05	-4.55915e-05	-7.24375e-05	-4.97489e-05	6.33865e-06	4.41872e-05	4.99468e-05	2.38695e-05	-1.41867e-05	-2.81698e-05	-3.37147e-05	-4.7128e-05	-7.66257e-06	9.13854e-05	0.000173264	0.000193659	0.000131062	4.66875e-05	7.80087e-05	0.000211793	0.000312374	0.000359758	0.00039605	0.000377913	0.000307533	0.000327902	0.000504335	0.000685863	0.000742907	0.000695662	0.000536478	0.000272773	4.77616e-05	-7.37329e-06	0.000170419
170	0.00108653	0.000960944	0.000893408	0.000895832	0.00089141	0.000839338	0.000766107	0.000698186	0.000641888	0.000589058	0.000519216	0.000447291	0.000404018	0.000387381	0.000386373	0.000386239	0.000374394	0.000337875	0.000270909	0.000203651	0.000166924	0.000157876	0.000159723	0.000159659	0.000132996	6.64663e-05	3.96647e-06	-5.28979e-06	3.07145e-05	4.93473e-05	-1.87087e-05	-0.000131688	-0.000169136	-0.00011002	-2.47117e-05	3.35765e-05	5.03737e-05	2.13126e-05	-5.06276e-05	-9.29223e-05	-3.79752e-05	5.22826e-05	0.000100178	7.38492e-05	-6.57478e-05	-0.000251762	-0.000337361	-0.000308574	-0.000208591
171	0.00105427	0.00101167	0.00097139	0.000931632	0.000903667	0.000841858	0.000732156	0.000655917	0.000649488	0.000664043	0.000666419	0.000644319	0.000587263	0.000503658	0.000407663	0.000333265	0.000329042	0.000377253	0.000393405	0.000329701	0.000222243	0.000111028	4.70302e-06	-4.21062e-05	-2.22881e-05	-2.09079e-05	-5.85804e-06	9.23734e-05	0.000185284	0.000178053	8.91996e-05	5.80177e-07	-3.38115e-05	-4.72379e-05	-6.33996e-05	-5.9993e-05	-5.39642e-05	-6.51077e-05	-6.49733e-05	-1.7761e-05	7.27097e-05	0.000149589	0.000189692	0.000173946	-1.2781e-06	-0.000301231	-0.000482651	-0.00042021	-0.000191162
172	0.000808245	0.000760075	0.00071542	0.000704659	0.000741767	0.000741183	0.000664768	0.000580709	0.000533822	0.000513802	0.000504083	0.000495402	0.000478453	0.000454364	0.000436686	0.000417637	0.000392977	0.000368496	0.000327404	0.000270917	0.000220912	0.000162199	7.93078e-05	3.78166e-05	4.9999e-05	2.09373e-05	-3.37341e-06	9.05708e-05	0.000228503	0.000263178	0.000174681	0.000102847	0.000144244	0.000197816	0.000184004	0.000177365	0.000202108	0.000178783	0.000122138	0.000158504	0.000346193	0.000572918	0.000717049	0.000725867	0.000485044	4.72229e-05	-0.000241744	-0.000203217	7.99087e-05
173	-0.0020814	-0.00198107	-0.00188812	-0.0018258	-0.00175392	-0.00165879	-0.0015758	-0.0015237	-0.00151427	-0.00152434	-0.00146203	-0.0013109	-0.00115356	-0.0010239	-0.000930831	-0.000895963	-0.000857049	-0.000743834	-0.000597595	-0.000484422	-0.000450803	-0.000516925	-0.00057597	-0.000444047	-0.000220129	-0.000147575	-2.68124e-05	0.000360104	0.000770781	0.000910044	0.000690446	0.00044785	0.000636796	0.001045	0.00121038	0.00125803	0.00141059	0.00141351	0.00124325	0.00144473	0.00224381	0.00310037	0.0035533	0.00356327	0.00280423	0.00125776	3.96118e-05	4.7746e-05	0.00116127
174	6.83625e-05	0.00018423	0.000309283	0.00042513	0.000529938	0.000601004	0.000642155	0.000706264	0.000794729	0.000867291	0.000940847	0.00105305	0.00119517	0.0013397	0.00142652	0.00143149	0.00146712	0.00159745	0.00174698	0.00185923	0.00189669	0.0018335	0.00176431	0.00183507	0.00197417	0.00201214	0.00208215	0.00233947	0.00262531	0.00272205	0.00257064	0.00242152	0.00256437	0.00280866	0.00286798	0.00289259	0.00301554	0.00301948	0.00288825	0.0030035	0.0035326	0.00410701	0.0043912	0.00433834	0.00373403	0.00259948	0.00171952	0.00171994	0.00250334
175	0.000305779	0.000311343	0.000301979	0.000278863	0.000279905	0.000287285	0.000268422	0.000246875	0.000225692	0.000200647	0.000184132	0.000150586	0.000112589	0.000109168	0.000102258	6.73952e-05	4.30979e-05	3.63383e-05	2.55695e-05	2.31294e-05	3.97423e-05	3.82643e-05	9.39332e-06	0	2.51746e-05	5.86882e-05	7.00755e-05	5.09517e-05	2.33361e-05	2.60025e-06	-6.04521e-06	-6.92904e-06	-1.15931e-05	-1.16481e-05	3.22051e-06	2.34852e-05	4.13582e-05	6.4102e-05	7.49324e-05	4.00264e-05	-1.86665e-05	-5.44107e-05	-5.88717e-05	-4.96795e-05	-4.03449e-05	-2.39015e-05	5.11296e-07	1.79475e-05	2.1819e-05
176	-0.00228807	-0.00218902	-0.00210329	-0.00204459	-0.00196729	-0.00188702	-0.00182199	-0.00172989	-0.00162504	-0.00153936	-0.00143873	-0.00130602	-0.00117126	-0.0010487	-0.000946325	-0.000868929	-0.000765042	-0.00061251	-0.000478077	-0.000404207	-0.000401822	-0.000479624	-0.000546837	-0.000435598	-0.000244963	-0.000179952	-2.90786e-05	0.000362524	0.000747763	0.000897254	0.000721501	0.000501418	0.000665045	0.00101676	0.00114647	0.00119948	0.00138165	0.00144307	0.00132242	0.0014869	0.00214473	0.00284399	0.0032449	0.00331242	0.00267781	0.00130794	0.000233489	0.000258749	0.00123659
177	-0.000193531	-0.000148386	-0.000132258	-0.000159428	-0.000195015	-0.000234883	-0.000271545	-0.0002725	-0.000250074	-0.000239607	-0.000233392	-0.000224116	-0.000240577	-0.000263024	-0.000244598	-0.000203856	-0.000160932	-0.000112521	-7.39272e-05	-5.24717e-05	-5.76252e-05	-0.000101641	-0.000144194	-0.000121618	-7.24333e-05	-6.31718e-05	-1.08452e-05	0.000137911	0.000285756	0.000350573	0.000296986	0.000209617	0.000256932	0.000377499	0.000388784	0.0003604	0.000412396	0.000439862	0.000409894	0.000514883	0.000842303	0.00119499	0.001385	0.00137964	0.00106123	0.000438086	-4.64719e-05	-2.73589e-05	0.000410176
178	0.000483364	0.000439811	0.000398682	0.000360986	0.000347028	0.000343708	0.000321899	0.000293251	0.000257259	0.000209907	0.00017387	0.000138434	0.000105904	0.000104258	9.47174e-05	5.41974e-05	3.39579e-05	4.08944e-05	3.58429e-05	2.7582e-05	3.85121e-05	3.65265e-05	4.54113e-06	-1.57747e-05	-1.01011e-05	-6.37025e-07	0	-1.45845e-05	-4.15929e-05	-6.43078e-05	-7.60853e-05	-9.36557e-05	-0.0001196	-0.000129821	-0.000115272	-8.73413e-05	-5.42849e-05	-2.35811e-05	-1.35545e-05	-3.71728e-05	-7.84323e-05	-0.000101017	-9.46e-05	-8.18893e-05	-6.35888e-05	-3.28366e-05	-1.87661e-05	-2.61534e-05	-1.90455e-05
179	1.06934e-05	-1.49505e-05	-4.83575e-05	-6.15949e-05	-5.66412e-05	-5.57913e-05	-5.72875e-05	-5.25983e-05	-4.07347e-05	-3.46298e-05	-3.85977e-05	-4.14914e-05	-5.31445e-05	-7.06981e-05	-6.7513e-05	-4.58555e-05	-1.96155e-05	1.04494e-06	7.17724e-06	7.49202e-06	1.07619e-05	8.40053e-06	-3.1963e-06	-1.07307e-05	0	2.87853e-05	5.75865e-05	6.84271e-05	5.73844e-05	4.05014e-05	4.92446e-05	8.54256e-05	0.000106592	8.56472e-05	5.33969e-05	4.60963e-05	4.56809e-05	3.62098e-05	3.33562e-05	3.3671e-05	2.04924e-05	-4.86383e-06	-2.00248e-05	-1.76588e-05	-6.12345e-06	3.13893e-05	9.13884e-05	0.000120956	9.19905e-05
180	0.000305546	0.000267891	0.000221806	0.000168953	0.000155741	0.000167133	0.000149537	0.000118779	9.16738e-05	6.699e-05	4.92986e-05	1.23121e-05	-2.44882e-05	-1.8293e-05	-1.4618e-05	-4.30569e-05	-5.99232e-05	-5.23366e-05	-4.37759e-05	-3.40901e-05	-1.20401e-05	-8.99658e-07	-1.77044e-05	-2.83867e-05	-1.55941e-05	-1.49012e-08	0	-1.93901e-05	-4.2608e-05	-5.53224e-05	-6.68466e-05	-9.37544e-05	-0.000133645	-0.0001652	-0.000167353	-0.00014184	-0.000113649	-8.92133e-05	-6.93649e-05	-8.16938e-05	-0.00012503	-0.000155473	-0.000158668	-0.00015779	-0.000156011	-0.000140375	-0.000121213	-0.000110393	-9.62522e-05
181	0.000357923	0.000311375	0.000258608	0.000236315	0.000235919	0.000230407	0.000222118	0.000218256	0.000203305	0.000173938	0.000152132	0.000144458	0.000125565	0.00010074	0.000103477	0.000124235	0.000142368	0.000149761	0.00013272	0.000103292	8.16574e-05	5.66067e-05	2.14027e-05	-1.00983e-05	-2.51625e-05	-1.81263e-05	0	8.32044e-06	-3.56231e-06	-2.27476e-05	-2.37087e-05	-7.84919e-06	-2.22493e-06	-2.34069e-05	-5.72689e-05	-7.43195e-05	-7.02301e-05	-6.18333e-05	-5.91222e-05	-6.38003e-05	-7.25416e-05	-7.69012e-05	-7.114e-05	-6.1376e-05	-4.96665e-05	-2.41203e-05	1.04122e-05	2.66423e-05	1.58325e-05
182	0.000186206	0.000181629	0.000201854	0.000187939	0.000158437	0.000151539	0.000149433	0.00014501	0.000135432	0.000118316	0.00010178	6.08619e-05	1.56835e-05	1.92029e-05	2.64281e-05	-6.42799e-06	-3.53605e-05	-4.41615e-05	-5.63618e-05	-5.47329e-05	-2.5738e-05	-1.59638e-05	-4.42546e-05	-6.13127e-05	-4.40003e-05	-1.48667e-05	0	-9.71183e-06	-3.75966e-05	-7.2537e-05	-9.44464e-05	-9.639e-05	-9.60231e-05	-9.92119e-05	-9.33791e-05	-7.08885e-05	-4.01642e-05	-8.71625e-06	9.61404e-06	-1.14087e-05	-6.35795e-05	-0.000104073	-0.000119749	-0.000132024	-0.000136386	-0.000112385	-8.18325e-05	-6.77332e-05	-5.23245e-05
183	0.000345618	0.00026981	0.000188895	0.000145081	0.000134856	0.000136388	0.000133635	0.000114062	9.00123e-05	8.12374e-05	7.96011e-05	6.84727e-05	4.04436e-05	1.09849e-05	5.87665e-06	2.01603e-05	3.73134e-05	4.60465e-05	3.56073e-05	2.38931e-05	2.99476e-05	3.03406e-05	1.67433e-05	9.87202e-06	4.44613e-06	-2.98023e-06	0	3.80073e-06	-1.272e-05	-4.4072e-05	-5.27976e-05	-2.69106e-05	-9.25921e-06	-2.60472e-05	-4.97177e-05	-5.58998e-05	-5.26551e-05	-4.90341e-05	-4.60651e-05	-4.47305e-05	-4.63156e-05	-5.66225e-05	-6.28363e-05	-5.10337e-05	-3.16445e-05	-7.13393e-07	3.62797e-05	4.83897e-05	3.61819e-05
184	0.000279263	0.00026116	0.000228146	0.00018296	0.000173861	0.000192529	0.000192512	0.000182971	0.000166548	0.000139859	0.000123378	9.74555e-05	6.28121e-05	5.62854e-05	4.45321e-05	1.07475e-06	-2.46987e-05	-1.68849e-05	-8.94256e-06	-9.13255e-06	-3.47942e-06	-4.00096e-06	-3.14098e-05	-6.08917e-05	-5.64661e-05	-2.2674e-05	0	-1.78516e-05	-5.5261e-05	-7.94362e-05	-9.15639e-05	-0.000109017	-0.000123922	-0.00011538	-9.71574e-05	-8.7874e-05	-7.62623e-05	-5.36609e-05	-4.17326e-05	-6.83032e-05	-0.000116333	-0.00013978	-0.000131514	-0.000114854	-9.71258e-05	-7.88458e-05	-7.30809e-05	-8.48603e-05	-9.62839e-05
185	0.000116998	0.000117421	0.000101874	6.77779e-05	6.09597e-05	7.01584e-05	5.47422e-05	3.67956e-05	3.12831e-05	2.91355e-05	2.6159e-05	-3.17022e-06	-2.9657e-05	-3.83891e-06	1.43824e-05	-1.55857e-05	-2.99215e-05	-1.07447e-05	1.23493e-06	9.15304e-06	2.88729e-05	3.20328e-05	5.52554e-06	-1.18734e-05	0	2.57725e-05	4.29936e-05	3.39411e-05	9.44734e-06	-9.36911e-06	-1.92989e-05	-2.61329e-05	-3.32715e-05	-3.73861e-05	-3.58606e-05	-2.68267e-05	-4.8466e-06	2.69404e-05	4.45675e-05	2.99551e-05	3.77744e-06	-5.68572e-06	-1.04951e-05	-3.37083e-05	-5.56875e-05	-4.33838e-05	-1.17188e-05	1.0713e-05	2.11485e-05
186	0.000244237	0.000226893	0.00020038	0.000164125	0.00015137	0.000145363	0.000121614	0.000104692	9.43523e-05	8.62498e-05	8.74344e-05	6.39893e-05	2.27969e-05	1.77845e-05	1.72835e-05	-2.09119e-05	-4.29414e-05	-2.35401e-05	-6.24731e-06	2.61515e-06	1.45659e-05	1.96137e-06	-3.84077e-05	-5.61681e-05	-3.64929e-05	-1.0103e-05	0	-7.18236e-06	-1.29584e-05	-1.42064e-05	-2.89604e-05	-6.36969e-05	-9.53432e-05	-9.57884e-05	-8.07717e-05	-7.24308e-05	-5.57397e-05	-2.08654e-05	1.03749e-06	-2.22828e-05	-6.55539e-05	-8.565e-05	-8.98e-05	-9.55295e-05	-8.8647e-05	-6.70534e-05	-5.1517e-05	-4.15817e-05	-2.57324e-05
187	0.00162275	0.00150103	0.00137278	0.00128598	0.00122816	0.00115917	0.00108726	0.00102711	0.000967421	0.000906102	0.000856586	0.000822663	0.000788167	0.000751421	0.000733428	0.000729978	0.000718951	0.000682145	0.0006084	0.000519224	0.00043688	0.000349879	0.000257544	0.000175618	0.000101157	3.73013e-05	0	-2.23741e-05	-5.95227e-05	-0.000108451	-0.000144664	-0.000159241	-0.000152841	-0.000139453	-0.000147749	-0.000188872	-0.000242848	-0.000283547	-0.000306413	-0.000323053	-0.000339519	-0.000349991	-0.000343304	-0.000321597	-0.000298496	-0.000280142	-0.000265878	-0.00025234	-0.000229888
188	0.0025738	0.0023945	0.00219884	0.00204345	0.0019295	0.0018211	0.00171534	0.00161253	0.00150923	0.00141682	0.00134243	0.00127915	0.00120894	0.00113107	0.00106492	0.00100805	0.000951514	0.000888735	0.000797555	0.000686757	0.000582241	0.000466526	0.000334531	0.000214919	0.000118546	4.87864e-05	0	-4.9755e-05	-0.00011044	-0.000167347	-0.000200868	-0.000213645	-0.000233799	-0.00028085	-0.000334218	-0.000365444	-0.000382498	-0.000411093	-0.000452675	-0.000485428	-0.000507303	-0.00053373	-0.000544302	-0.000519015	-0.000488244	-0.000465393	-0.000431292	-0.000392541	-0.000362717
189	0.000177287	0.000139434	8.06395e-05	5.7945e-05	6.5445e-05	6.30664e-05	5.32549e-05	5.14649e-05	4.71268e-05	3.42228e-05	2.39387e-05	1.6951e-05	-1.60979e-06	-1.90819e-05	-2.1169e-06	3.58489e-05	5.7159e-05	5.62686e-05	4.48646e-05	3.57805e-05	3.4946e-05	2.50707e-05	2.91597e-06	-9.68203e-06	-1.23973e-05	-1.0489e-05	0	1.29654e-05	1.69571e-05	1.24346e-05	1.88714e-05	3.82029e-05	4.30844e-05	2.78405e-05	9.69321e-06	-8.53464e-06	-2.96049e-05	-4.07076e-05	-3.26652e-05	-1.64122e-05	-1.4775e-05	-3.09073e-05	-3.37176e-05	-1.29519e-05	1.12434e-05	3.57949e-05	6.01728e-05	6.96862e-05	6.39474e-05
190	0.000339612	0.000302352	0.000267753	0.000222394	0.000203403	0.000209581	0.000200322	0.00019034	0.000188068	0.000172062	0.000142738	9.8791e-05	6.41327e-05	6.98045e-05	6.84652e-05	3.03611e-05	2.91504e-06	-4.5076e-06	-1.21891e-05	-8.13231e-06	5.19864e-06	-1.62795e-06	-3.3645e-05	-6.19534e-05	-6.14058e-05	-2.95043e-05	0	-1.12075e-05	-5.45923e-05	-9.60343e-05	-0.000109155	-9.72077e-05	-8.87066e-05	-9.53171e-05	-0.00010865	-0.000113565	-9.5848e-05	-6.38925e-05	-4.67282e-05	-6.00014e-05	-9.60641e-05	-0.000134667	-0.000156006	-0.000162024	-0.000155117	-0.00012696	-9.8886e-05	-8.92151e-05	-8.01068e-05
191	0.000301173	0.000267601	0.000239182	0.000227779	0.000217535	0.000189988	0.000153949	0.000126345	0.000108436	8.79187e-05	5.76414e-05	3.21027e-05	2.38363e-05	2.7461e-05	3.38871e-05	3.83258e-05	4.70262e-05	6.14952e-05	6.7316e-05	5.70007e-05	3.81004e-05	1.34427e-05	-1.18567e-05	-2.70791e-05	-3.62657e-05	-3.10699e-05	0	2.55229e-05	1.21547e-05	-2.22316e-05	-3.85288e-05	-3.06712e-05	-2.32169e-05	-3.36533e-05	-5.54053e-05	-7.50767e-05	-9.59449e-05	-0.000111943	-0.000101176	-8.18595e-05	-9.2187e-05	-0.000116563	-0.000113994	-8.67797e-05	-6.0549e-05	-3.57255e-05	-6.16349e-06	5.82449e-06	-1.73915e-05
192	0.000218112	0.000182722	0.0001345	0.000108218	0.000106402	0.000103259	8.16993e-05	5.01946e-05	2.70493e-05	4.80004e-06	-1.68215e-05	-2.18991e-05	-3.20058e-05	-5.78593e-05	-7.16541e-05	-6.50026e-05	-4.09447e-05	-1.20392e-05	-4.55417e-06	-1.69631e-05	-2.4775e-05	-2.48598e-05	-2.68649e-05	-2.49762e-05	-1.61873e-05	-8.40146e-06	0	9.80217e-06	4.13693e-06	-2.19261e-05	-4.0289e-05	-3.57116e-05	-3.25972e-05	-5.03464e-05	-7.91717e-05	-0.000104783	-0.000122421	-0.000128252	-0.000116559	-9.39518e-05	-8.34474e-05	-9.17111e-05	-9.75393e-05	-9.45013e-05	-8.92552e-05	-7.00951e-05	-3.45046e-05	-6.88992e-06	-4.65382e-06
193	0.000783067	0.000727467	0.000668943	0.000601951	0.00056079	0.000541717	0.000505429	0.000464424	0.000428062	0.000385053	0.000339184	0.000274885	0.000216655	0.000209924	0.000201039	0.000150874	0.000115477	0.000109594	9.64254e-05	7.98702e-05	7.8775e-05	6.72229e-05	2.61329e-05	-4.25056e-06	-2.90945e-06	4.83543e-06	0	-2.28621e-05	-5.55627e-05	-7.76909e-05	-8.11666e-05	-8.744e-05	-0.000111714	-0.000129908	-0.000124171	-0.000104021	-7.84099e-05	-5.08986e-05	-4.1265e-05	-6.64331e-05	-9.80943e-05	-0.00010667	-0.000108004	-0.000117399	-0.000116695	-8.90903e-05	-5.76153e-05	-5.68032e-05	-7.78288e-05
194	0.000895726	0.000777811	0.000668218	0.000584062	0.000516957	0.000451947	0.000394521	0.000352407	0.00033001	0.000312787	0.000283925	0.000255018	0.000229632	0.00021367	0.000219708	0.000238037	0.000264065	0.000285629	0.000280334	0.000254836	0.000223568	0.000180928	0.000127172	7.77785e-05	4.03561e-05	1.54693e-05	0	-1.58325e-05	-4.58267e-05	-9.53563e-05	-0.000141345	-0.000159904	-0.000167282	-0.000189766	-0.000216229	-0.000230649	-0.000255678	-0.00029113	-0.000295637	-0.000276053	-0.000277063	-0.000282178	-0.000251476	-0.000211282	-0.000186378	-0.000138601	-5.12395e-05	2.82526e-05	6.81393e-05
195	0.000286861	0.000255801	0.0002124	0.000191879	0.000187466	0.000180416	0.00016316	0.000134699	0.000110351	0.000102594	0.000104719	0.000105372	8.45445e-05	3.97246e-05	5.27315e-06	1.09244e-06	2.27625e-05	4.75449e-05	4.38131e-05	2.49017e-05	2.69068e-05	3.79244e-05	3.22387e-05	2.00616e-05	8.55792e-06	-2.83215e-06	0	1.57105e-05	2.05738e-05	8.61473e-06	5.32996e-06	2.20705e-05	3.23551e-05	1.98651e-05	-1.83471e-06	-1.8823e-05	-3.01627e-05	-3.65572e-05	-3.13194e-05	-1.63708e-05	-1.60486e-05	-2.98945e-05	-2.26833e-05	-4.93694e-06	-7.04825e-06	-5.98468e-06	1.94684e-05	4.66239e-05	4.65829e-05
196	0.00192968	0.00178061	0.00163949	0.0015301	0.00144314	0.00135335	0.001252	0.00115663	0.00108116	0.00101051	0.000929557	0.000837393	0.000734404	0.000642583	0.000581935	0.000535294	0.000486158	0.000435457	0.000378639	0.000315271	0.000252105	0.000188604	0.000132784	9.52855e-05	6.48722e-05	3.06666e-05	0	-3.07709e-05	-8.01757e-05	-0.000136055	-0.000159644	-0.000154026	-0.000157923	-0.000187531	-0.000232175	-0.000270009	-0.00028836	-0.000296079	-0.000302367	-0.00030873	-0.000324853	-0.000346594	-0.000347488	-0.000322543	-0.000280388	-0.000216953	-0.000148706	-0.000110738	-0.000112966
197	0.000263863	0.000239873	0.000186983	0.000158088	0.000158429	0.000159646	0.00015477	0.000137245	0.000113294	9.93274e-05	9.87304e-05	0.000101499	8.48826e-05	5.75585e-05	4.86374e-05	5.04879e-05	5.49266e-05	6.06272e-05	5.522e-05	4.9321e-05	5.6318e-05	6.02286e-05	5.10514e-05	3.19844e-05	3.98513e-06	-1.12411e-05	0	8.73022e-06	-8.52533e-06	-3.46676e-05	-4.24488e-05	-2.87704e-05	-1.6938e-05	-2.51569e-05	-4.28967e-05	-5.79674e-05	-7.83987e-05	-9.55835e-05	-8.10502e-05	-4.91375e-05	-5.12525e-05	-8.28765e-05	-9.45674e-05	-8.32882e-05	-6.15558e-05	-1.55382e-05	4.2065e-05	7.62036e-05	6.95931e-05
198	0.000364792	0.00031407	0.000253763	0.000225896	0.000223916	0.000219862	0.000200547	0.000173048	0.000157373	0.000150452	0.000143321	0.000137884	0.000113215	7.31479e-05	6.25476e-05	7.67112e-05	8.51396e-05	8.92822e-05	8.08574e-05	5.53215e-05	3.90681e-05	4.5171e-05	6.02454e-05	5.89779e-05	3.15886e-05	6.32275e-06	0	-6.11879e-06	-1.88639e-05	-1.90372e-05	4.16581e-06	3.36543e-05	4.41168e-05	3.03593e-05	1.07009e-05	-1.76858e-06	-1.1229e-05	-1.29659e-05	-4.24404e-06	-6.14207e-06	-2.66908e-05	-4.80702e-05	-5.93271e-05	-5.92796e-05	-3.37446e-05	3.0824e-05	0.00010748	0.00014418	0.000121595
199	0.000228278	0.000202188	0.000162326	0.000141013	0.00014485	0.000141514	0.000112484	7.46921e-05	5.0066e-05	4.07388e-05	4.20855e-05	4.82155e-05	3.39849e-05	8.13045e-07	-9.16235e-06	1.43871e-05	4.43012e-05	5.24186e-05	3.35192e-05	1.24043e-05	6.60308e-06	2.22679e-06	-1.27386e-05	-2.61944e-05	-2.65101e-05	-1.43442e-05	0	6.20726e-06	3.45521e-07	-2.40412e-05	-5.27585e-05	-5.72503e-05	-4.87464e-05	-5.61699e-05	-7.35605e-05	-8.68365e-05	-9.8764e-05	-0.000101009	-8.09366e-05	-5.8393e-05	-6.50268e-05	-8.40779e-05	-8.22349e-05	-7.03847e-05	-4.90146e-05	-1.67079e-06	4.21274e-05	5.08809e-05	3.46731e-05
200	0.000332958	0.000295267	0.000242385	0.000218369	0.000224622	0.000223506	0.000194901	0.000155064	0.000132211	0.000132944	0.00014297	0.000139647	0.000105693	7.39107e-05	8.17329e-05	9.65437e-05	8.96491e-05	7.58087e-05	6.10212e-05	4.39258e-05	3.13222e-05	1.99266e-05	9.15211e-06	6.06384e-06	2.41958e-06	-3.03425e-06	0	3.51854e-06	-9.8059e-06	-3.24631e-05	-3.26149e-05	-1.29435e-05	-9.16142e-06	-2.7746e-05	-5.36777e-05	-8.22321e-05	-0.000103531	-9.61572e-05	-7.0448e-05	-6.13313e-05	-7.92956e-05	-0.000103172	-0.000104439	-9.35923e-05	-8.04039e-05	-3.32696e-05	3.32631e-05	5.81192e-05	2.74004e-05
201	0.000244971	0.000205838	0.000160125	0.000132825	0.000120438	0.000118283	0.000117254	0.000103401	8.90102e-05	7.91401e-05	6.91256e-05	6.21863e-05	4.11225e-05	1.57813e-05	2.17948e-05	4.38783e-05	5.94277e-05	6.94906e-05	6.33961e-05	4.92586e-05	4.72665e-05	4.566e-05	3.64017e-05	2.37348e-05	7.39936e-06	-1.62516e-06	0	4.71901e-06	-4.95464e-07	-2.167e-05	-2.58293e-05	7.5167e-06	3.67388e-05	3.06675e-05	1.68299e-05	9.82825e-06	-7.76676e-06	-2.39797e-05	-2.04113e-05	-1.40574e-05	-2.91187e-05	-5.71799e-05	-6.85314e-05	-5.90235e-05	-3.13371e-05	2.388e-05	8.59182e-05	0.000111669	9.03341e-05
202	0.000240458	0.00019889	0.000137679	0.000109374	0.000114602	0.000112029	9.08086e-05	7.12648e-05	6.53407e-05	6.79176e-05	7.41435e-05	7.54641e-05	5.13196e-05	1.87522e-05	1.72667e-05	3.55719e-05	4.94206e-05	5.63823e-05	4.83617e-05	2.78167e-05	1.68299e-05	1.59014e-05	7.15908e-06	-9.50787e-06	-2.06055e-05	-1.45324e-05	0	-3.72529e-09	-1.75899e-05	-2.72002e-05	-1.05426e-05	1.3046e-05	1.61268e-05	-6.72415e-07	-1.70572e-05	-2.66479e-05	-4.13815e-05	-4.85443e-05	-3.3427e-05	-2.49175e-05	-5.22891e-05	-9.32235e-05	-0.0001016	-7.60835e-05	-3.49469e-05	2.8193e-05	9.26843e-05	0.000114844	8.55485e-05
203	0.000505976	0.00045551	0.000386219	0.000343569	0.00031996	0.000285516	0.000244213	0.000217499	0.00020959	0.000196503	0.000170287	0.000155296	0.000141958	0.000110824	9.16701e-05	9.65111e-05	0.00010052	8.99117e-05	6.44457e-05	3.9205e-05	3.13446e-05	2.93553e-05	1.89245e-05	2.89641e-06	-1.53799e-05	-1.83079e-05	0	5.27501e-06	-2.29198e-05	-5.42738e-05	-4.91049e-05	-1.91145e-05	-1.05686e-05	-3.26317e-05	-5.41694e-05	-5.75241e-05	-5.55385e-05	-5.78947e-05	-6.18063e-05	-7.25631e-05	-9.86569e-05	-0.00012162	-0.000113059	-9.18806e-05	-7.13188e-05	-1.74083e-05	5.52144e-05	8.66354e-05	6.75749e-05
204	0.000972901	0.000881482	0.000780705	0.000718307	0.000681635	0.000635482	0.000573881	0.000506315	0.000447251	0.000405211	0.000374883	0.000347953	0.000305306	0.000250123	0.00022262	0.000228014	0.000232372	0.00021293	0.000174295	0.000137709	0.000113185	9.17874e-05	6.54906e-05	3.79942e-05	1.55121e-05	4.44427e-06	0	-1.98632e-05	-6.39595e-05	-0.000107024	-0.00011076	-7.94567e-05	-6.65933e-05	-9.43914e-05	-0.00012261	-0.00012698	-0.000128165	-0.000130307	-0.000121433	-0.000113212	-0.000118222	-0.000121135	-0.000106104	-8.49478e-05	-5.79916e-05	-5.1558e-06	6.16051e-05	0.000106111	0.000108991
205	0.00061202	0.00055158	0.000469517	0.000431087	0.000426663	0.000409961	0.000383111	0.000358673	0.000327948	0.000284137	0.000241779	0.000209423	0.000164293	0.000113927	9.6513e-05	0.000109361	0.000130041	0.000137283	0.000114679	8.01962e-05	6.01429e-05	5.5002e-05	5.74924e-05	5.66691e-05	3.99891e-05	1.60355e-05	0	-1.34185e-05	-4.4236e-05	-8.12113e-05	-8.09152e-05	-5.11408e-05	-4.6555e-05	-7.25631e-05	-8.63057e-05	-8.16211e-05	-8.32658e-05	-7.69347e-05	-4.79631e-05	-2.82433e-05	-5.10141e-05	-9.66135e-05	-0.00010995	-8.72705e-05	-5.45979e-05	-1.8049e-06	6.26892e-05	9.50452e-05	7.32969e-05
206	0.000124173	0.000107642	9.40021e-05	7.34963e-05	6.67423e-05	7.11922e-05	6.08824e-05	4.62625e-05	3.19891e-05	1.26772e-05	-8.83825e-06	-4.51412e-05	-6.97915e-05	-5.4799e-05	-5.84442e-05	-0.00010488	-0.00013479	-0.000133675	-0.000127833	-0.000112614	-7.99764e-05	-5.6643e-05	-6.08154e-05	-6.46263e-05	-4.76558e-05	-1.97962e-05	0	1.01142e-06	-4.56348e-06	-5.68852e-06	-9.42126e-06	-1.92598e-05	-1.94013e-05	-2.37674e-06	1.39438e-05	2.37431e-05	4.03468e-05	6.76271e-05	8.36011e-05	6.0169e-05	1.62404e-05	-5.99958e-06	-1.48956e-05	-3.66997e-05	-4.94551e-05	-2.94019e-05	-3.03611e-06	1.43908e-05	3.47532e-05
207	7.69254e-05	5.91381e-05	4.50723e-05	1.93212e-05	1.31512e-05	3.12394e-05	3.76375e-05	3.60226e-05	3.13064e-05	1.96313e-05	1.5297e-05	5.82077e-06	-6.68503e-06	-1.72015e-06	-9.98843e-06	-3.64995e-05	-3.91211e-05	-2.59764e-05	-2.76715e-05	-3.26606e-05	-2.60361e-05	-2.40831e-05	-3.89479e-05	-5.35091e-05	-4.49475e-05	-1.4768e-05	0	-1.71289e-05	-3.68087e-05	-4.33587e-05	-4.19775e-05	-4.58965e-05	-6.70236e-05	-8.87616e-05	-9.05506e-05	-7.05477e-05	-3.72995e-05	-4.99468e-06	9.59169e-06	-7.38818e-06	-4.43775e-05	-7.06203e-05	-8.35694e-05	-9.53991e-05	-8.56724e-05	-4.7165e-05	-2.08057e-05	-1.65533e-05	-1.11563e-05
208	0.000120198	0.000106765	0.000105778	8.80081e-05	7.34944e-05	7.28816e-05	5.53597e-05	3.4092e-05	2.20612e-05	8.18353e-06	-5.00865e-06	-3.24855e-05	-5.60731e-05	-3.72333e-05	-2.28146e-05	-4.72832e-05	-6.0535e-05	-4.71808e-05	-4.15631e-05	-4.21647e-05	-3.13828e-05	-3.1177e-05	-5.52256e-05	-6.79037e-05	-4.84996e-05	-1.50949e-05	0	-2.52128e-05	-7.25519e-05	-0.00010229	-0.000103815	-0.000101298	-0.000105143	-9.72981e-05	-7.59466e-05	-5.6738e-05	-3.92357e-05	-1.34399e-05	4.22355e-06	-1.66092e-05	-6.6421e-05	-0.000103171	-0.000107436	-9.19523e-05	-7.20173e-05	-5.72037e-05	-5.8732e-05	-6.86534e-05	-6.27786e-05
209	0.000504678	0.000474952	0.000474151	0.000493947	0.000482718	0.000421658	0.000364741	0.000352571	0.000345463	0.000307225	0.000261912	0.000226291	0.000194928	0.000164425	0.000135316	0.000124566	0.000134215	0.000137495	0.000114542	6.97225e-05	3.54629e-05	3.83239e-05	5.47711e-05	4.79128e-05	3.19164e-05	2.63453e-05	0	-4.93415e-05	-8.50614e-05	-9.34526e-05	-7.17193e-05	-3.99202e-05	-3.57777e-05	-5.26197e-05	-5.34412e-05	-4.23957e-05	-5.93662e-05	-9.80105e-05	-0.000109192	-8.67732e-05	-8.2802e-05	-0.00012308	-0.00016558	-0.000166053	-0.000118727	-5.64251e-05	-2.57585e-05	-3.63924e-05	-6.40135e-05
210	0.0010246	0.000967328	0.000912789	0.000859495	0.000839248	0.000828072	0.000775222	0.000704054	0.000630822	0.000558879	0.000504237	0.000433791	0.000359911	0.00033563	0.000314146	0.000255056	0.000201255	0.00016902	0.000143588	0.000127118	0.000118963	9.60231e-05	5.01089e-05	1.04271e-05	-7.52881e-06	-4.98444e-06	0	-2.44081e-05	-5.90123e-05	-6.34976e-05	-4.89727e-05	-4.14178e-05	-4.2256e-05	-4.82872e-05	-5.89825e-05	-6.78487e-05	-6.18733e-05	-3.04803e-05	3.01749e-06	-2.36928e-06	-4.65102e-05	-9.02638e-05	-0.000107411	-0.000112478	-0.000114001	-9.10237e-05	-5.75855e-05	-4.98854e-05	-6.01597e-05
211	0.00102569	0.000935443	0.000835581	0.000771693	0.000754196	0.000772098	0.000778774	0.000710227	0.000601825	0.000538089	0.000509102	0.000468141	0.000418462	0.000383825	0.000369209	0.000367706	0.000364866	0.000337272	0.000277681	0.000190905	0.00012352	0.000145375	0.000199183	0.000143527	2.06877e-05	-6.40369e-06	5.66761e-05	6.83708e-05	1.05489e-05	-5.07942e-05	-7.75172e-05	-4.24206e-05	2.8551e-05	4.80815e-05	-3.68116e-06	-8.27051e-05	-0.000156904	-0.000193142	-0.00015065	-6.06507e-05	-3.50553e-05	-8.58917e-05	-0.000117707	-0.00010264	-7.33584e-05	-6.14082e-06	0.000109031	0.000209472	0.000224222
212	0.000504706	0.00047533	0.000435971	0.00040118	0.000403728	0.000409994	0.000376547	0.000337105	0.000307415	0.000279265	0.00025809	0.000217022	0.000171015	0.000163993	0.00014412	7.59549e-05	1.93454e-05	-3.45707e-06	-1.36551e-05	-9.42685e-06	3.5055e-06	5.93066e-06	-4.32692e-06	-1.59536e-05	-1.91741e-05	-8.44896e-06	0	-1.34893e-05	-3.90261e-05	-5.72633e-05	-5.99865e-05	-6.02528e-05	-7.19223e-05	-8.05389e-05	-7.75512e-05	-6.72471e-05	-4.19598e-05	-8.123e-06	1.74902e-06	-3.32203e-05	-8.9217e-05	-0.000114996	-0.000103641	-9.89251e-05	-0.000103148	-8.42679e-05	-6.06328e-05	-5.59296e-05	-4.77824e-05
213	0.000414729	0.000385979	0.000361135	0.000318419	0.000291904	0.000291519	0.000283333	0.000273496	0.000261318	0.000236211	0.00020656	0.000162739	0.000118965	0.000104129	8.75983e-05	5.08297e-05	3.2451e-05	3.75472e-05	3.99649e-05	4.0764e-05	3.96278e-05	2.10647e-05	1.25356e-06	6.5323e-06	1.63168e-05	1.2558e-05	0	-2.18842e-05	-4.25316e-05	-5.51976e-05	-6.40824e-05	-7.20266e-05	-7.75885e-05	-7.38148e-05	-7.05831e-05	-6.94711e-05	-5.02523e-05	-1.88854e-05	-1.05537e-05	-4.49307e-05	-9.42834e-05	-0.000116237	-0.000116942	-0.000128711	-0.000134526	-9.96403e-05	-5.41955e-05	-4.05088e-05	-4.37908e-05
214	0.000262037	0.000231151	0.000214384	0.00020145	0.000180376	0.000166643	0.000151605	0.000118084	0.000109333	0.000157399	0.000184072	0.000142382	9.71107e-05	8.07066e-05	6.07182e-05	4.51149e-05	5.69481e-05	5.32447e-05	1.79446e-05	-1.17311e-05	-2.22581e-05	-1.72124e-05	1.78572e-05	6.81044e-05	4.52507e-05	4.49461e-07	5.80673e-05	0.000113295	8.93458e-05	5.81723e-05	3.68398e-05	4.51178e-05	0.000115583	0.000154378	0.000120849	0.000130227	0.000179248	0.000146772	0.000113825	0.000225147	0.00035318	0.000345485	0.000268711	0.000173249	4.17801e-05	-1.44174e-05	0.000146992	0.000383507	0.000544459
215	0.00164553	0.00153454	0.00144227	0.00134374	0.00125226	0.00116913	0.00108387	0.00102337	0.00097423	0.00090012	0.000807635	0.000699691	0.000606529	0.000562437	0.000510477	0.000416242	0.000336364	0.000291102	0.000249885	0.000213884	0.000198424	0.000176288	0.000117779	5.40391e-05	2.29999e-05	1.51321e-05	0	-3.9041e-05	-8.38712e-05	-0.000115551	-0.000146203	-0.000182651	-0.000213794	-0.000235848	-0.000249848	-0.000250027	-0.000230879	-0.000197329	-0.000179894	-0.000204273	-0.000242792	-0.000260808	-0.000266954	-0.000274681	-0.000269063	-0.000242725	-0.000220768	-0.00021255	-0.000194959
216	0.000150113	0.000113741	9.90108e-05	0.00011652	0.00013451	0.000128385	0.000119753	0.00012015	0.000109185	8.17953e-05	5.13224e-05	2.95611e-05	2.34982e-05	1.90306e-05	4.68083e-06	2.38232e-06	1.64006e-05	1.66139e-05	-6.75768e-06	-4.34658e-05	-8.1311e-05	-9.17269e-05	-6.81141e-05	-4.44204e-05	-2.31536e-05	5.68386e-06	0	-4.46299e-05	-7.57053e-05	-7.89044e-05	-6.72163e-05	-5.5627e-05	-6.19339e-05	-7.22334e-05	-5.86091e-05	-3.39784e-05	-3.46415e-05	-5.65536e-05	-6.64517e-05	-5.23627e-05	-3.56715e-05	-4.42863e-05	-7.15675e-05	-8.38796e-05	-5.94035e-05	-9.00682e-06	3.01348e-05	3.01786e-05	-8.3698e-06
217	0.000481144	0.000440527	0.000428602	0.00044129	0.000439275	0.000409465	0.00037838	0.000352932	0.000317149	0.000273511	0.000233261	0.00020247	0.000192486	0.000186129	0.000162082	0.000145193	0.000143968	0.000133706	0.000101669	5.00027e-05	1.19377e-05	2.78521e-05	6.68913e-05	6.12121e-05	2.28025e-05	5.57676e-06	0	-2.01389e-05	-5.27557e-05	-7.78139e-05	-7.21961e-05	-5.57508e-05	-6.17579e-05	-7.38036e-05	-6.24657e-05	-4.30848e-05	-5.29308e-05	-8.63168e-05	-0.000102257	-8.27219e-05	-6.43581e-05	-9.2959e-05	-0.000142563	-0.000152711	-0.000102516	-2.1182e-05	2.30521e-05	-5.13345e-06	-6.49132e-05
218	0.000532823	0.000493336	0.000469204	0.000465015	0.00044723	0.000397675	0.000358613	0.000343747	0.000319961	0.000274353	0.000208322	0.000131914	8.1066e-05	6.379e-05	5.36498e-05	4.9416e-05	5.22509e-05	4.34667e-05	1.35116e-05	-2.54903e-05	-3.87244e-05	-5.88782e-06	3.01693e-05	2.06027e-05	-5.31413e-06	-4.42937e-06	0	-1.53128e-05	-3.5366e-05	-4.17382e-05	-2.52929e-05	2.26684e-06	1.72574e-05	2.31229e-05	4.44539e-05	7.50646e-05	8.0131e-05	5.80903e-05	4.34238e-05	4.86299e-05	4.49587e-05	8.45641e-06	-3.74652e-05	-4.589e-05	2.77348e-06	7.74544e-05	0.000122454	0.000104237	3.48669e-05
219	0.000857219	0.000832528	0.00084383	0.000843537	0.000792852	0.000717603	0.000646884	0.000596183	0.000574849	0.000557591	0.000498087	0.000397905	0.000338128	0.000343405	0.000335206	0.000288267	0.000244291	0.000226993	0.000224036	0.000198323	0.000137299	6.46264e-05	1.5887e-05	1.01107e-05	1.1018e-05	4.7879e-07	1.46065e-05	2.8507e-05	5.80851e-06	-2.9317e-05	-6.48786e-05	-8.37521e-05	-6.81566e-05	-4.96158e-05	-5.32967e-05	-4.567e-05	1.06674e-05	4.21972e-05	-3.51311e-06	-7.88662e-06	9.58128e-05	0.000217043	0.00028557	0.000253635	8.30709e-05	-0.000156376	-0.000285819	-0.000222644	-7.02514e-05
220	0.000803296	0.000710964	0.000609763	0.000560626	0.000560876	0.000554603	0.000518832	0.000477258	0.000447821	0.000418052	0.000378631	0.000342399	0.000300638	0.000245962	0.000205372	0.000183024	0.000164554	0.000149187	0.000129875	0.000111099	0.000100426	8.23438e-05	6.32331e-05	5.42365e-05	3.22685e-05	1.27777e-06	0	2.7515e-05	3.84226e-05	2.07983e-05	5.4054e-06	2.98023e-07	-4.64916e-06	-1.82949e-05	-4.5348e-05	-7.0788e-05	-7.96281e-05	-7.41668e-05	-6.68839e-05	-6.124e-05	-5.65648e-05	-5.94258e-05	-6.11879e-05	-5.46463e-05	-4.90546e-05	-4.31687e-05	-2.80775e-05	-6.0834e-06	1.06432e-05
221	0.000621147	0.000562649	0.00048019	0.000430278	0.000414368	0.0003938	0.000360787	0.000321992	0.000279084	0.000240438	0.000213057	0.00019313	0.00016145	0.000125576	0.00011358	0.000112653	0.00011687	0.000127643	0.00011313	7.31796e-05	3.90187e-05	1.08071e-05	-1.83918e-05	-3.957e-05	-4.2472e-05	-2.34172e-05	0	8.82708e-06	-2.34134e-06	-3.39374e-05	-6.27711e-05	-6.90632e-05	-6.52019e-05	-6.62506e-05	-7.79033e-05	-9.33688e-05	-0.000104072	-0.000113733	-0.000121552	-0.000117242	-0.000109632	-0.000121331	-0.000141889	-0.000141622	-0.000119502	-9.50489e-05	-7.36676e-05	-5.16418e-05	-3.94955e-05
222	0.00108625	0.000997316	0.000908088	0.000852529	0.00081151	0.000755854	0.000682015	0.000605434	0.000553049	0.000514824	0.000462376	0.00041303	0.000367209	0.000313725	0.000280071	0.000261992	0.00023916	0.000220124	0.000206891	0.000195522	0.000175256	0.000137959	0.000104822	7.74786e-05	3.51481e-05	1.2964e-06	0	-1.00583e-07	-3.37362e-05	-8.59722e-05	-0.000111807	-9.77069e-05	-7.96616e-05	-9.16161e-05	-0.000121877	-0.000135675	-0.000131987	-0.000136495	-0.000148259	-0.000142567	-0.000128508	-0.000137825	-0.000158761	-0.000161573	-0.000145264	-0.000118036	-8.12337e-05	-4.57093e-05	-2.8763e-05
223	0.00215813	0.00199821	0.00183454	0.00170947	0.00161342	0.00151215	0.00140291	0.00130185	0.00120892	0.00110566	0.00100155	0.000922926	0.000840269	0.000733756	0.000645176	0.000584252	0.000531703	0.00048086	0.000419013	0.000352263	0.000293858	0.000227042	0.000154443	0.000103578	6.80238e-05	3.22461e-05	0	-3.52338e-05	-8.75369e-05	-0.00014586	-0.000187881	-0.000216961	-0.000245944	-0.00027582	-0.000305086	-0.000330411	-0.000350699	-0.000364199	-0.000365175	-0.000354737	-0.000348188	-0.000354588	-0.000351675	-0.00033462	-0.000324972	-0.000309311	-0.000272252	-0.000242218	-0.000231266
224	0.000971626	0.000885975	0.000784528	0.000723638	0.000709511	0.000700422	0.000665367	0.000603769	0.000537273	0.000487763	0.000451509	0.000410587	0.000357885	0.000304118	0.000266168	0.00024686	0.000240214	0.000229172	0.000190988	0.000136513	0.000101201	8.67322e-05	6.85528e-05	4.11607e-05	1.46329e-05	7.15256e-07	0	-4.05684e-06	-1.83694e-05	-3.20971e-05	-3.69474e-05	-3.45632e-05	-3.21977e-05	-3.80874e-05	-5.73136e-05	-8.52793e-05	-0.000101291	-9.35383e-05	-8.75592e-05	-9.73977e-05	-0.00010176	-9.45106e-05	-8.75518e-05	-8.54209e-05	-8.02465e-05	-5.8841e-05	-2.49036e-05	-2.8573e-06	-3.74392e-06
225	0.000854749	0.000771638	0.000675287	0.000620555	0.000603419	0.000584651	0.00054599	0.000494927	0.00044962	0.000410698	0.000374023	0.000343673	0.000302423	0.000250015	0.000217088	0.000205237	0.000206131	0.000202816	0.000162777	0.000112936	9.67979e-05	8.76598e-05	5.84312e-05	2.42293e-05	-1.2666e-06	-9.45106e-06	0	8.49739e-06	-3.41237e-06	-2.70419e-05	-3.03276e-05	-1.09002e-05	-5.75185e-06	-3.06144e-05	-6.49951e-05	-9.15714e-05	-0.000102725	-0.000101488	-9.92753e-05	-9.07779e-05	-7.31573e-05	-6.34603e-05	-6.29649e-05	-6.02305e-05	-5.35771e-05	-3.85605e-05	-1.74008e-05	-9.19402e-06	-1.7982e-05
226	0.000998765	0.000922173	0.00082466	0.000744436	0.000699591	0.00066955	0.000626415	0.000569828	0.000516172	0.000468113	0.000420582	0.000375275	0.000325974	0.000267182	0.000220999	0.000208259	0.00020951	0.000189267	0.000145551	0.000113472	0.000108842	9.71928e-05	6.43395e-05	4.23267e-05	3.4634e-05	1.96248e-05	0	-1.66148e-05	-3.62359e-05	-5.80698e-05	-7.08774e-05	-6.99237e-05	-6.63623e-05	-7.88011e-05	-0.000101805	-0.000112128	-0.000109535	-0.000109307	-0.000114437	-0.0001188	-0.00012349	-0.000128601	-0.000122022	-0.000110932	-0.000108566	-0.000101075	-8.44002e-05	-7.32839e-05	-6.79605e-05
227	0.000954753	0.000940286	0.000915975	0.000883023	0.000852642	0.000804604	0.000706904	0.000582108	0.000506282	0.000498925	0.000489319	0.000438051	0.000379413	0.000331053	0.000286302	0.00023979	0.000186655	0.000147256	0.000128411	0.000113708	0.000117055	0.000118369	5.51986e-05	-3.92332e-05	-7.01302e-05	-1.62786e-05	6.22443e-05	7.64068e-05	3.20354e-05	-1.64465e-05	-5.57831e-05	-6.77399e-05	-5.17619e-05	-6.11047e-05	-9.55614e-05	-0.000105273	-9.59242e-05	-9.81047e-05	-7.63297e-05	-2.14401e-05	9.10163e-06	1.29477e-05	1.61632e-05	1.30476e-05	-1.18202e-05	-6.46781e-05	-0.000128972	-0.000163043	-0.000143769
228	8.72179e-05	4.98192e-05	4.87082e-06	-1.32765e-05	-8.18307e-06	-3.11248e-06	-1.16434e-05	-3.37749e-05	-5.1958e-05	-5.6589e-05	-5.37862e-05	-5.53159e-05	-7.20117e-05	-8.68654e-05	-8.00923e-05	-5.88833e-05	-2.96151e-05	-7.04499e-06	-7.21263e-06	-1.42478e-05	-1.48574e-05	-1.88658e-05	-2.25678e-05	-1.79079e-05	-1.4083e-05	-1.02711e-05	0	5.70202e-06	-5.24987e-06	-2.14139e-05	-1.60513e-05	7.70483e-06	1.21151e-05	-7.44313e-06	-2.03648e-05	-2.69054e-05	-4.22341e-05	-5.54621e-05	-5.14849e-05	-3.28971e-05	-2.19801e-05	-3.12342e-05	-4.0052e-05	-3.71058e-05	-2.76421e-05	3.26242e-06	5.60712e-05	8.59955e-05	6.40894e-05
229	0.000377468	0.000387344	0.000370431	0.000331008	0.000278187	0.000234612	0.000209649	0.000196598	0.000204475	0.000221183	0.000206765	0.000161809	0.000128168	0.000132228	0.000151635	0.000134026	8.74335e-05	6.97197e-05	6.85761e-05	4.64926e-05	3.30731e-05	5.04768e-05	5.7294e-05	2.01454e-05	-1.74791e-05	0	4.8629e-05	7.87824e-05	8.19406e-05	6.85779e-05	4.88628e-05	2.77525e-05	9.9577e-06	2.30875e-06	5.34113e-06	1.95419e-05	3.08873e-05	2.0274e-05	2.27988e-06	-2.05636e-06	6.10948e-07	3.26429e-06	1.70171e-05	4.06653e-05	5.37941e-05	5.17033e-05	2.82712e-05	-2.12751e-05	-5.78025e-05
230	0.000151504	0.000134612	0.000147068	0.000173957	0.000178794	0.000144207	0.00010556	9.1509e-05	7.41184e-05	3.87374e-05	1.88956e-05	2.90768e-05	3.49004e-05	9.18098e-06	-1.58735e-05	-3.45986e-06	2.42302e-05	3.19155e-05	9.15397e-06	-3.81013e-05	-7.32262e-05	-5.51585e-05	-6.96164e-06	1.4591e-05	1.10418e-05	1.00359e-05	0	-2.64831e-05	-5.18989e-05	-5.3945e-05	-2.2565e-05	1.16946e-05	1.78721e-05	1.80835e-05	3.87644e-05	5.59688e-05	3.65451e-05	7.51764e-06	1.33617e-05	4.00702e-05	4.12175e-05	1.61212e-06	-4.31417e-05	-5.22891e-05	-1.72593e-05	4.4764e-05	9.04556e-05	8.85045e-05	5.61131e-05
231	0.00028663	0.00023804	0.000169067	0.00013587	0.000141851	0.000147525	0.000132085	0.000107746	9.98601e-05	0.000102296	9.99374e-05	0.000105378	0.000107535	9.07443e-05	7.66739e-05	7.73733e-05	8.95718e-05	0.000102807	9.80627e-05	8.12151e-05	6.92634e-05	5.51045e-05	3.55737e-05	1.5487e-05	-4.57e-06	0	3.74671e-05	6.8929e-05	6.55968e-05	3.91649e-05	2.98806e-05	4.90081e-05	5.70584e-05	3.90559e-05	2.31024e-05	1.81673e-05	6.28363e-06	-1.19945e-05	-1.49263e-05	1.27126e-06	5.80028e-06	-1.36383e-05	-2.0761e-05	-6.238e-06	1.51619e-05	5.94333e-05	0.000115504	0.000132151	0.000100443
232	0.00013088	0.000206071	0.000257968	0.000299616	0.000364127	0.000414706	0.000413963	0.000419498	0.000455269	0.000512869	0.000623713	0.000768351	0.000878298	0.000954481	0.00102548	0.00107737	0.00113868	0.0012437	0.00133893	0.00136895	0.00133173	0.00125686	0.00122485	0.00132045	0.00146002	0.00151468	0.00159659	0.00183127	0.00213125	0.00231065	0.00223586	0.00209473	0.00219196	0.00239582	0.00244465	0.00246476	0.00257045	0.0025686	0.0024514	0.00255454	0.00301392	0.00348026	0.00367705	0.00363911	0.00319636	0.00230784	0.00161213	0.00162522	0.00224616
233	0.000161352	0.000126646	7.22939e-05	4.68437e-05	4.97624e-05	5.06528e-05	3.57823e-05	1.30842e-05	-1.86078e-06	-1.3534e-05	-2.28994e-05	-1.27768e-05	-1.02352e-06	-1.20448e-05	-2.43653e-05	-1.6653e-05	2.46894e-06	1.17393e-05	4.24776e-06	-3.2289e-06	-3.23355e-06	-6.30599e-06	-1.38907e-05	-1.96388e-05	-1.67768e-05	-5.03194e-06	0	-6.23707e-06	-1.86069e-05	-2.81148e-05	-1.30013e-05	1.74101e-05	2.43178e-05	3.79514e-06	-1.97492e-05	-3.71384e-05	-4.77666e-05	-4.54839e-05	-3.64557e-05	-3.70299e-05	-5.59944e-05	-7.82865e-05	-6.8998e-05	-3.83463e-05	-2.88859e-05	-2.44575e-05	9.00123e-06	4.57508e-05	4.67682e-05
234	0.00044105	0.000394158	0.000343937	0.00031477	0.000297008	0.000278307	0.000262056	0.000242563	0.000216736	0.00019221	0.000175243	0.000166304	0.000144765	0.000105605	7.58339e-05	6.02212e-05	5.72708e-05	6.54943e-05	5.82263e-05	3.56957e-05	2.82302e-05	3.58894e-05	3.68152e-05	1.73189e-05	-9.81055e-06	-1.42958e-05	0	4.85964e-06	-8.40798e-06	-2.03345e-05	-3.58559e-06	3.13651e-05	4.31649e-05	1.4998e-05	-2.0897e-05	-3.11751e-05	-3.19742e-05	-3.57348e-05	-3.21064e-05	-3.29744e-05	-5.34058e-05	-7.67056e-05	-7.68453e-05	-6.69807e-05	-5.37317e-05	1.43982e-06	8.05873e-05	0.000110455	7.98609e-05
235	0.00152159	0.00145344	0.00137523	0.00128911	0.00119725	0.00109415	0.00100365	0.000959434	0.000929408	0.000871949	0.000813946	0.000773974	0.000720359	0.000631355	0.000540525	0.000489287	0.000457592	0.000407025	0.000347547	0.000300467	0.00026606	0.000229366	0.000171214	0.000102177	3.85493e-05	-7.13021e-06	0	3.75584e-05	4.07025e-05	-1.22413e-05	-8.47802e-05	-0.000106856	-8.7291e-05	-0.000104263	-0.00015875	-0.000186756	-0.000177339	-0.000178099	-0.000184633	-0.000155479	-0.000114948	-0.000105463	-0.000111639	-0.000136741	-0.000217713	-0.000316903	-0.000365831	-0.000345521	-0.000217058
236	0.00109431	0.00107656	0.00105528	0.00101296	0.000930401	0.000822496	0.000714232	0.000595147	0.000470768	0.000385655	0.000354966	0.000354743	0.000359355	0.000354817	0.000322559	0.000256337	0.000204808	0.000183668	0.000146668	0.000102534	7.49487e-05	4.89348e-05	3.07305e-05	1.85413e-05	-3.80166e-06	-2.99496e-06	2.13415e-05	-1.41773e-05	-0.000108295	-0.000172113	-0.000174468	-0.000140896	-0.000121592	-0.000152725	-0.000173946	-0.000127988	-8.89397e-05	-0.000114086	-0.000147933	-0.000145943	-0.0001473	-0.00018575	-0.000227533	-0.000255528	-0.000283692	-0.000269298	-0.000158151	-1.23123e-05	3.58202e-05
237	0.00127632	0.00119224	0.00114001	0.00111018	0.0010879	0.0010502	0.000981731	0.000897165	0.000783902	0.00062712	0.000483861	0.000408431	0.000388527	0.000410496	0.000444965	0.00042397	0.000342161	0.000283539	0.000283512	0.000290518	0.000275125	0.00023294	0.000147578	4.36059e-05	-2.13685e-05	-9.03723e-06	4.65532e-05	5.01318e-05	4.13807e-07	-4.26333e-05	-7.87075e-05	-0.000113776	-0.000130919	-0.00015682	-0.000174905	-0.000146474	-0.000134519	-0.000173492	-0.000185942	-0.000130866	-8.85054e-05	-9.50676e-05	-0.000106181	-0.000133706	-0.000195325	-0.000220869	-0.000155371	-9.59158e-05	-9.4342e-05
238	0.00106702	0.000940048	0.000844345	0.000792307	0.000761252	0.000724976	0.000666952	0.000594557	0.000538988	0.000506467	0.00046949	0.000416918	0.000368566	0.000361012	0.000381745	0.000367953	0.000316605	0.00027405	0.000239098	0.000186411	0.000129084	8.87299e-05	6.94725e-05	5.99873e-05	3.31265e-05	4.43557e-06	-6.31053e-06	-1.60965e-05	-1.38218e-05	-1.01613e-05	-5.43316e-05	-0.000136902	-0.000190928	-0.000213434	-0.000237493	-0.000251817	-0.000266577	-0.000270451	-0.000192575	-7.62627e-05	-4.73289e-05	-9.1734e-05	-0.000127308	-0.000142691	-0.000173436	-0.000202805	-0.000191173	-0.000159195	-0.00012926
239	0.000870719	0.000801483	0.000729676	0.000690428	0.000663743	0.000611433	0.00053279	0.000453931	0.000426659	0.00044639	0.00041189	0.00030839	0.000239123	0.000228459	0.000200601	0.000137978	9.55672e-05	9.01005e-05	9.69711e-05	8.59938e-05	4.93941e-05	3.04852e-05	3.31022e-05	-6.20522e-06	-4.54462e-05	-9.09329e-06	1.50745e-05	-5.96546e-05	-0.000170275	-0.000238301	-0.000236436	-0.000190812	-0.000162138	-0.000174002	-0.000176835	-0.000151016	-0.000168802	-0.00023533	-0.000284341	-0.000319708	-0.000374337	-0.00042103	-0.000416339	-0.000352399	-0.000263492	-0.000173546	-0.000102867	-0.000108387	-0.000141266
240	0.000206593	0.000206256	0.000212662	0.000222851	0.000219338	0.000197652	0.000174706	0.0001589	0.000144647	0.000133516	0.000123492	0.000105048	8.24006e-05	6.33653e-05	5.42849e-05	6.37528e-05	8.01068e-05	7.73808e-05	4.54709e-05	-2.48291e-06	-3.09264e-05	-6.10296e-06	4.24432e-05	4.52399e-05	1.54264e-05	8.2776e-06	0	-3.00873e-05	-5.70398e-05	-6.15688e-05	-3.54256e-05	-1.46115e-05	-3.12589e-05	-4.72879e-05	-3.25125e-05	-1.40127e-05	-2.67988e-05	-5.88382e-05	-6.60382e-05	-4.07677e-05	-2.90079e-05	-5.8881e-05	-9.25418e-05	-8.68039e-05	-4.60688e-05	3.52412e-06	4.02527e-05	4.69713e-05	1.84355e-05
241	0.00022633	0.000238186	0.000224408	0.000161684	8.74377e-05	4.0428e-05	2.28254e-05	3.43031e-05	7.27548e-05	0.000105446	0.000107736	9.80373e-05	8.78983e-05	6.91029e-05	4.37645e-05	3.25283e-05	6.44887e-05	0.000119377	0.000133422	9.40547e-05	5.10018e-05	5.51029e-05	0.000101851	0.00011005	5.00303e-05	4.81492e-06	2.08649e-06	-1.8655e-05	-5.19761e-05	-7.6153e-05	-0.000103711	-8.95972e-05	-1.75265e-05	1.1635e-05	-1.03665e-05	1.53647e-05	5.67063e-05	1.38445e-05	-3.70631e-05	7.38179e-06	6.87767e-05	8.14111e-05	7.23741e-05	2.96639e-05	-4.74793e-05	-7.39771e-05	-4.19398e-06	7.49269e-05	0.000129999
242	0.000455339	0.000431508	0.0003995	0.000368748	0.000332862	0.00029603	0.000277307	0.000272412	0.000264134	0.000239931	0.000198824	0.000160016	0.000141826	0.000146147	0.000165779	0.000165891	0.000126343	8.62069e-05	5.8962e-05	2.48179e-05	2.11596e-06	1.15205e-05	3.01003e-05	1.77585e-05	-1.49701e-05	-1.8578e-05	0	6.14859e-06	4.96954e-06	3.33786e-06	-5.19492e-06	-2.66656e-05	-5.66281e-05	-7.16317e-05	-5.69075e-05	-2.39555e-05	-6.47642e-06	-2.60361e-05	-5.06248e-05	-4.13451e-05	-1.51731e-05	-3.9693e-06	2.8722e-06	2.68929e-05	6.65449e-05	0.00011225	0.000129618	8.83304e-05	2.51532e-05
243	0.000521543	0.000458777	0.000389317	0.000354338	0.000346905	0.00034138	0.000325419	0.000287097	0.000241959	0.000211224	0.000192856	0.000180412	0.000153629	0.000113877	0.000102801	0.000121692	0.00013583	0.000132062	0.000111431	8.6559e-05	6.78822e-05	4.38169e-05	2.01557e-05	1.27107e-05	8.44337e-06	7.00355e-07	0	4.85778e-06	-1.39885e-06	-2.24318e-05	-3.31998e-05	-1.94926e-05	-6.27339e-06	-2.16011e-05	-5.1586e-05	-6.98064e-05	-8.25711e-05	-9.14056e-05	-8.59555e-05	-8.40109e-05	-0.000109915	-0.000146439	-0.000153977	-0.000131708	-8.7576e-05	-1.11498e-05	6.24061e-05	7.86111e-05	4.03151e-05
244	0.00225384	0.00211089	0.00198268	0.00188166	0.00178111	0.00165401	0.00149839	0.00134861	0.0012316	0.00113146	0.00102708	0.000915982	0.000794135	0.00066454	0.000556707	0.000493154	0.000435196	0.000344001	0.000261471	0.000218026	0.000172414	0.000115387	7.23898e-05	3.69176e-05	-2.11596e-06	-1.9528e-05	0	1.00061e-05	-1.48118e-05	-3.43919e-05	-2.88561e-05	2.98023e-08	5.32418e-05	0.00011041	0.000152215	0.000166342	0.000143476	9.837e-05	5.85392e-05	3.29614e-05	4.55976e-06	-4.08366e-05	-7.9304e-05	-8.2083e-05	-6.32852e-05	-6.4224e-05	-9.86904e-05	-0.000125408	-0.000109114
245	0.00054051	0.000515033	0.000499964	0.000508647	0.000506397	0.000466876	0.000423454	0.000400737	0.000370273	0.000322409	0.000283545	0.000252739	0.000220861	0.000195771	0.000182249	0.000181375	0.000176845	0.000150757	0.000108037	6.14394e-05	3.81414e-05	5.48791e-05	7.7717e-05	6.9648e-05	4.12799e-05	1.87121e-05	0	-2.6824e-05	-5.97127e-05	-7.35428e-05	-5.28041e-05	-3.30489e-05	-4.71994e-05	-7.32169e-05	-7.77822e-05	-6.66585e-05	-7.46381e-05	-0.000110373	-0.000142448	-0.000143465	-0.00013268	-0.00015091	-0.000186529	-0.000187846	-0.000130495	-4.85126e-05	-8.33906e-06	-3.10633e-05	-7.94288e-05
246	0.000482356	0.000449471	0.000443034	0.000469595	0.000476807	0.000439554	0.000394883	0.000367234	0.000339361	0.000306437	0.000278562	0.00025044	0.000220831	0.000189614	0.000160307	0.000148132	0.000147209	0.000137996	0.000104703	4.88553e-05	1.36569e-05	3.06405e-05	5.98822e-05	5.36796e-05	3.47439e-05	2.64551e-05	0	-3.93745e-05	-6.83386e-05	-8.89301e-05	-8.98317e-05	-7.7771e-05	-7.75922e-05	-7.83503e-05	-6.238e-05	-4.66518e-05	-5.83511e-05	-8.62759e-05	-9.2674e-05	-7.48839e-05	-8.40798e-05	-0.000145063	-0.000200644	-0.000195133	-0.000134451	-6.01485e-05	-1.48453e-05	-1.58828e-05	-5.68163e-05
247	0.000703508	0.000688345	0.000636258	0.000569197	0.000521206	0.000484776	0.000420964	0.000326142	0.000255909	0.000264426	0.000308291	0.000302195	0.000248791	0.000202494	0.000167509	0.000128443	0.000110449	0.000100826	5.49297e-05	1.89774e-05	4.45594e-05	7.12054e-05	4.15753e-05	1.12696e-05	2.24476e-05	2.26678e-05	9.33475e-07	1.00586e-05	5.95603e-05	9.23132e-05	6.48484e-05	1.72225e-05	3.46701e-06	1.27503e-05	5.31383e-06	-1.92982e-05	-2.46217e-05	6.49522e-06	4.54548e-05	4.97479e-05	3.7461e-05	6.21318e-05	0.000103477	9.50994e-05	3.3887e-05	-3.5689e-05	-9.28077e-05	-0.000115851	-8.59244e-05
248	0.000212867	0.000216506	0.00021998	0.000232217	0.000213377	0.000124454	2.75885e-05	4.16627e-06	2.84578e-05	2.62704e-05	-1.22277e-05	-3.07244e-05	-9.68202e-06	2.10042e-05	5.09776e-05	7.43971e-05	8.87194e-05	0.000106149	0.000114635	9.86359e-05	7.42472e-05	5.38201e-05	2.70294e-05	-1.00832e-06	-1.37005e-05	-3.60386e-06	5.19022e-05	0.000143877	0.000211648	0.000218414	0.000161835	8.37501e-05	7.01976e-05	0.000131119	0.000189047	0.00022417	0.000252802	0.000225641	0.000141868	0.000114833	0.000205183	0.000336562	0.000426564	0.000449582	0.000358949	0.000185495	8.44495e-05	0.000113356	0.000235583
249	0.000266023	0.000211506	0.000143259	9.48631e-05	6.6309e-05	3.12615e-05	1.71402e-06	1.46284e-05	6.81803e-05	9.06438e-05	5.81304e-05	2.59252e-05	-5.7893e-07	-5.17072e-05	-9.20937e-05	-5.62579e-05	2.08471e-05	5.09583e-05	1.59439e-05	-4.04029e-05	-1.95788e-05	0.000128813	0.000287397	0.000289947	0.000226396	0.000280412	0.000302325	0.000147446	5.89591e-06	2.61061e-05	0.000209808	0.00045917	0.000535945	0.000426799	0.000399888	0.000487066	0.000509948	0.000548528	0.000695619	0.000713732	0.000441613	0.000115601	-3.91439e-06	0.000109999	0.000484726	0.00108065	0.00159789	0.00172563	0.00143749
250	0.000192271	0.000195375	0.000211502	0.000211942	0.000183191	0.000155784	0.000127077	7.78269e-05	3.98745e-05	3.33077e-05	2.80503e-05	3.12716e-05	6.58394e-05	9.72463e-05	9.99622e-05	6.74829e-05	2.36933e-05	3.77977e-05	8.73873e-05	0.000100031	9.78996e-05	9.62692e-05	5.42454e-05	-1.13972e-06	-1.90307e-05	-3.64898e-06	4.58645e-05	0.000111062	0.000152583	0.000155706	0.000114185	6.98833e-05	8.18276e-05	0.000140731	0.000189161	0.00018841	0.000160383	0.000146739	0.000167066	0.000226825	0.000301405	0.000369904	0.000431541	0.000455256	0.000403019	0.000274659	0.00013417	8.56887e-05	0.000148204
251	0.000433531	0.000737319	0.00109889	0.00142651	0.00167762	0.00189533	0.00210612	0.00229794	0.00244883	0.00263096	0.00295116	0.0033879	0.00385061	0.00426653	0.00453064	0.00462216	0.00479417	0.00519993	0.00564962	0.00598974	0.00612102	0.00590568	0.00559703	0.00582585	0.0063576	0.0064993	0.00687299	0.00797194	0.00895883	0.00913011	0.0084025	0.00771752	0.00832558	0.0094951	0.00978437	0.0097099	0.0101049	0.0101137	0.00947243	0.00978546	0.0117529	0.0138393	0.0148721	0.0147892	0.0127561	0.00878284	0.00560522	0.00535163	0.00784934
252	0.00037356	0.00040044	0.000389911	0.00034047	0.000294746	0.000267658	0.000234283	0.000189852	0.000160836	0.000137267	7.94606e-05	8.01065e-06	-1.3274e-05	1.5558e-05	3.01511e-05	4.53978e-06	-8.04871e-07	3.94754e-05	4.9155e-05	2.22377e-05	1.80083e-05	1.29433e-05	-5.89187e-06	-3.10011e-06	-2.86512e-06	-2.08481e-05	-3.30209e-06	3.72933e-05	4.15904e-05	2.36992e-05	1.4486e-06	-4.42721e-06	4.08891e-05	7.76019e-05	4.96536e-05	3.82742e-05	9.00616e-05	0.000117599	9.1705e-05	8.34547e-05	0.000121781	0.000152113	0.000147397	0.000145164	0.00010901	5.50365e-06	-5.66145e-05	-2.88969e-05	2.70434e-05
253	0.000264144	0.000231832	0.000178108	0.000139175	0.000176194	0.000227502	0.00020622	0.000145932	0.000113721	9.61242e-05	5.86601e-05	4.23729e-05	6.92692e-05	7.82021e-05	6.25285e-05	6.34081e-05	5.64244e-05	2.36599e-05	4.53548e-06	1.33017e-05	1.30246e-05	-1.241e-05	-2.16824e-05	4.29941e-06	2.07526e-05	1.58246e-05	2.74189e-06	-3.63651e-05	-7.20659e-05	-7.16418e-05	-8.35121e-05	-0.000113573	-0.00010868	-8.97943e-05	-0.000103907	-0.000117701	-9.03155e-05	-4.42139e-05	-1.08877e-05	-5.44033e-06	-1.81495e-05	-2.90176e-05	-2.99647e-05	-1.74603e-05	-2.34975e-05	-5.14321e-05	-3.30162e-05	2.07254e-05	2.90376e-05
254	0.00151317	0.00136588	0.00123423	0.00113175	0.00107718	0.0010442	0.000971603	0.000877805	0.000828392	0.000789778	0.00070771	0.000609686	0.000520632	0.000447265	0.000418561	0.000420686	0.000385876	0.000290007	0.000175646	0.00010726	9.16795e-05	7.36177e-05	5.61286e-05	5.97331e-05	4.8249e-05	1.89872e-05	1.02669e-06	-1.21764e-06	6.62165e-06	9.14836e-07	-4.43016e-05	-0.000101782	-0.000127992	-0.000125765	-0.00012056	-0.000128342	-0.000146674	-0.000142511	-0.000111929	-0.000102651	-0.000117071	-0.00013799	-0.000168166	-0.000181275	-0.000169151	-0.000148887	-0.000133013	-0.000126073	-0.000105277
255	0.0016018	0.00148062	0.00133702	0.00122468	0.00115095	0.0010802	0.000997741	0.000906747	0.000822978	0.000774331	0.000752512	0.000699608	0.000590495	0.000477789	0.000401003	0.000326305	0.000242826	0.000205774	0.000212993	0.000192325	0.00015681	0.00015724	0.000159112	0.000132893	7.68173e-05	6.46635e-06	-2.7864e-06	1.84413e-05	-5.18618e-05	-0.000168513	-0.000220885	-0.000163578	-2.75445e-05	2.83866e-05	-4.22879e-05	-9.51255e-05	-0.00011488	-0.000187398	-0.00023015	-0.000155361	-9.82838e-05	-0.000192627	-0.000327119	-0.000372477	-0.000341678	-0.000223099	5.45165e-05	0.000360363	0.000460812
256	0.000673636	0.0010946	0.00152562	0.00190291	0.00222595	0.0025582	0.00290802	0.00320428	0.00341036	0.00365058	0.00406427	0.00460045	0.0051645	0.00569785	0.00604516	0.00617276	0.00639512	0.00688712	0.00743854	0.00789907	0.00814961	0.00797921	0.00766952	0.00794687	0.00852161	0.00863154	0.00901762	0.0102702	0.0114385	0.011669	0.0108816	0.0101463	0.0107913	0.0120288	0.0123407	0.0122509	0.0126355	0.0126187	0.0119428	0.0123101	0.0144445	0.0166925	0.017785	0.0176714	0.0154857	0.0112118	0.0077809	0.00751644	0.0102179
257	0.000771157	0.0012432	0.0017668	0.00226547	0.00269128	0.00309192	0.00350747	0.00387466	0.00413269	0.00441864	0.00489365	0.00547825	0.00607153	0.00665353	0.00707619	0.00729114	0.00761052	0.00817659	0.00874712	0.00920818	0.0094831	0.00934873	0.00906233	0.00938782	0.0100605	0.0102569	0.0107012	0.0120146	0.0132405	0.013501	0.0126841	0.0119066	0.0126049	0.0139561	0.0143189	0.0142512	0.0147092	0.0147494	0.0140725	0.0144649	0.0166995	0.0190694	0.0202581	0.0201979	0.0179576	0.0134992	0.00988186	0.00956639	0.0124101
258	0.000603099	0.000545645	0.000476217	0.000445193	0.000448914	0.000437635	0.000392384	0.000346411	0.000317607	0.000301344	0.000295117	0.000299619	0.00028978	0.000255895	0.000247096	0.000263719	0.000257373	0.000222949	0.00016864	0.000112956	9.45929e-05	0.000106225	0.000103778	7.8956e-05	4.93618e-05	2.62976e-05	2.77492e-06	-2.62296e-05	-3.25313e-05	-1.98868e-05	-4.31833e-05	-0.000115582	-0.000173511	-0.000161222	-0.000121495	-0.00012148	-0.000132399	-0.00010626	-8.31229e-05	-9.14028e-05	-9.17795e-05	-8.75998e-05	-0.000114064	-0.000172492	-0.000226724	-0.000216341	-0.000162841	-0.000160346	-0.000191169
259	0.000828467	0.000790583	0.000768836	0.000742591	0.000708804	0.000676912	0.000639057	0.000608861	0.000604451	0.000602505	0.000577073	0.000546187	0.000521694	0.000495896	0.000483938	0.000479925	0.0004531	0.00039913	0.000317627	0.00022215	0.00016583	0.000174892	0.00020633	0.000200407	0.000126247	2.87549e-05	-3.02508e-07	2.78092e-05	4.53321e-05	4.64476e-05	1.52698e-05	-4.30229e-05	-6.48498e-05	-5.25247e-05	-5.25791e-05	-6.96963e-05	-9.49616e-05	-0.000121628	-0.000154558	-0.000180268	-0.000147613	-7.10295e-05	-2.64119e-05	-5.39171e-05	-0.00012662	-0.000165037	-0.000152546	-0.000145576	-0.000113676
260	0.000756901	0.000746742	0.000735573	0.000698701	0.000639588	0.000571232	0.000526886	0.000507668	0.000481002	0.000446614	0.000419293	0.000391923	0.00035435	0.000320278	0.000291429	0.000248231	0.000213452	0.000210434	0.000197284	0.000146441	9.54568e-05	6.69733e-05	4.49568e-05	2.74368e-05	1.92411e-05	1.32695e-05	0	-3.77856e-05	-9.94429e-05	-0.000138871	-0.000123493	-8.74326e-05	-7.23787e-05	-8.79727e-05	-0.000111025	-9.74722e-05	-5.66579e-05	-3.66047e-05	-4.3897e-05	-6.48685e-05	-9.07425e-05	-0.000107676	-0.000104485	-8.11554e-05	-4.82351e-05	-3.10093e-05	-4.52884e-05	-6.5038e-05	-6.78282e-05
261	0.000558917	0.000498727	0.000453877	0.00045127	0.000455845	0.000437247	0.000405034	0.000381486	0.00037446	0.000358747	0.000318284	0.000301596	0.00032061	0.000333176	0.000328029	0.000292956	0.000233142	0.000177982	0.000128173	9.92004e-05	0.000105882	0.000116358	0.000119147	0.000123759	9.02017e-05	1.84663e-05	-1.71858e-06	4.71518e-05	9.13249e-05	8.90994e-05	1.86695e-05	-8.30747e-05	-9.96096e-05	-3.40961e-05	7.88148e-06	3.40861e-05	7.61514e-05	7.38685e-05	1.2073e-05	-2.24416e-06	0.000107035	0.000255063	0.000350444	0.000346311	0.00015748	-0.000146131	-0.000333226	-0.000321116	-0.000141404
263	0.000456928	0.000447121	0.00043506	0.000425347	0.000430796	0.000431493	0.000403271	0.000357282	0.000315983	0.000292511	0.000272946	0.000246238	0.000231672	0.000221862	0.000187055	0.000126403	6.66003e-05	3.51932e-05	3.48202e-05	3.84317e-05	2.5396e-05	6.10984e-06	1.60579e-06	2.50062e-05	4.40841e-05	1.07596e-05	-4.18584e-05	-5.11964e-05	-2.55407e-05	-9.77322e-06	-2.49026e-06	2.62217e-05	5.87906e-05	6.74217e-05	4.36023e-05	-2.24652e-05	-7.14524e-05	-4.87716e-05	-2.11345e-05	-3.06923e-05	-5.14152e-05	-7.52099e-05	-7.20755e-05	-3.13583e-05	5.60896e-06	1.0831e-05	-9.93784e-06	-1.92134e-05	-3.39401e-06
264
265
266	0.000205597	0.000174807	0.000141084	0.000127028	0.000120835	0.000108293	0.000104902	0.000115532	0.000125368	0.000119212	0.000102934	9.08421e-05	7.67149e-05	6.85649e-05	8.34363e-05	8.56305e-05	5.72801e-05	4.00795e-05	2.88393e-05	1.14087e-06	-7.1032e-06	2.09128e-05	4.79696e-05	3.48082e-05	5.99772e-07	0	2.9753e-05	4.63128e-05	3.24966e-05	6.69714e-06	-3.97675e-06	-6.77351e-06	-1.92253e-05	-3.1353e-05	-3.05083e-05	-1.21435e-05	1.06348e-05	1.22637e-05	-4.20213e-06	-1.46152e-05	-2.0979e-05	-3.83724e-05	-5.06109e-05	-3.20273e-05	1.42446e-05	6.57579e-05	8.32602e-05	4.86486e-05	-2.89641e-07
267	0.000207367	0.000189388	0.000159082	0.000131911	0.000108317	9.48887e-05	0.000105056	0.000127323	0.000139962	0.000132188	0.000112244	9.44501e-05	8.62917e-05	9.814e-05	0.000118461	0.000105274	6.42482e-05	4.60604e-05	4.00348e-05	1.02567e-05	-1.5052e-05	2.83122e-07	2.898e-05	1.6721e-05	-2.16132e-05	-2.42004e-05	0	1.11349e-05	1.77464e-05	3.13623e-05	4.08227e-05	3.02289e-05	4.74975e-07	-2.61087e-05	-3.67751e-05	-2.64654e-05	-1.1513e-05	-1.98605e-05	-3.29716e-05	-2.92435e-05	-3.27323e-05	-4.95156e-05	-4.87501e-05	-1.96062e-05	2.65604e-05	8.65525e-05	0.000127352	0.000101271	2.94959e-05
268	0.000362953	0.000320982	0.000278017	0.000272704	0.000269761	0.000239529	0.000214815	0.000216076	0.000222517	0.00021638	0.000195084	0.000160852	0.000131093	0.000127712	0.000143047	0.000135381	9.63416e-05	6.97523e-05	5.3186e-05	1.65291e-05	-9.13069e-06	5.09433e-06	3.04058e-05	2.51811e-05	-8.87923e-06	-2.40281e-05	0	2.9929e-05	4.01605e-05	3.5746e-05	2.04686e-05	-7.10227e-06	-3.66606e-05	-5.91427e-05	-7.16411e-05	-6.12643e-05	-3.5787e-05	-2.47229e-05	-2.67364e-05	-3.00389e-05	-5.41881e-05	-9.9659e-05	-0.000120904	-9.29795e-05	-3.50177e-05	2.86177e-05	6.31101e-05	4.56702e-05	9.27597e-07
269	0.000237064	0.000214314	0.000203926	0.000227496	0.000247672	0.000230387	0.00019961	0.000181636	0.000172399	0.000153149	0.000113626	7.80616e-05	7.48029e-05	7.93124e-05	6.2474e-05	4.95678e-05	6.11916e-05	7.77859e-05	6.57067e-05	1.00601e-05	-4.31091e-05	-3.6669e-05	5.94277e-06	2.57278e-05	1.92905e-05	1.14283e-05	0	-1.85855e-05	-3.97107e-05	-5.14621e-05	-3.76115e-05	-1.86106e-05	-2.82386e-05	-5.11222e-05	-4.72609e-05	-1.87745e-05	-1.38646e-05	-5.14966e-05	-8.81962e-05	-8.66037e-05	-7.0882e-05	-8.03033e-05	-0.000103663	-0.000103178	-6.4143e-05	-2.25101e-06	4.38979e-05	4.18946e-05	-1.48546e-06
270	0.00104275	0.000965671	0.000932651	0.000912521	0.000849133	0.00075502	0.000677944	0.000637375	0.000617084	0.000591997	0.000526623	0.000416494	0.000320441	0.000266116	0.00022213	0.000182994	0.000165182	0.00015538	0.000131904	0.000106568	0.000107136	0.000116664	7.08809e-05	-3.04953e-05	-9.10382e-05	-6.50145e-05	-5.60311e-06	3.35287e-05	5.0019e-05	3.37151e-05	-4.04718e-05	-0.000125418	-0.000158533	-0.000155442	-0.000143589	-0.000133449	-0.000139822	-0.000148292	-0.000130939	-0.000100017	-8.44073e-05	-6.18672e-05	-1.29823e-05	4.74015e-06	-1.90611e-05	-4.50555e-06	3.57767e-05	2.73235e-05	-1.56498e-05
271	0.00112174	0.00105545	0.000995917	0.000928061	0.000876423	0.000833308	0.000760766	0.000686923	0.000653388	0.000622943	0.000548377	0.00045844	0.000402376	0.000376367	0.000358488	0.000324408	0.000245363	0.000159489	0.000121383	0.000117388	0.000116689	0.000107204	0.000106174	0.000112142	6.92779e-05	-2.31764e-06	-3.14557e-06	4.95002e-05	6.55014e-05	5.18628e-05	2.61382e-05	-2.48631e-05	-6.79164e-05	-9.23613e-05	-0.000106832	-8.16699e-05	-2.62863e-05	7.55622e-06	8.45956e-07	-2.7104e-05	-4.23912e-05	-4.79987e-05	-7.88843e-05	-0.000120876	-0.000137082	-0.000132105	-0.000115526	-9.25379e-05	-7.4684e-05
272	0.000669731	0.000632912	0.000612943	0.000566101	0.000487955	0.000430871	0.00042364	0.000429999	0.000417853	0.000393186	0.000371573	0.000334667	0.000275457	0.000245627	0.000259591	0.000269588	0.000244025	0.000200303	0.000166483	0.000125472	7.31349e-05	6.00945e-05	8.96659e-05	9.17912e-05	5.91688e-05	5.29923e-05	5.30966e-05	0	-6.52112e-05	-7.98441e-05	-3.91155e-05	2.57045e-05	3.80557e-05	-2.441e-05	-7.01472e-05	-6.21658e-05	-5.87273e-05	-6.15846e-05	-3.7251e-05	-2.83569e-05	-7.8842e-05	-0.000144348	-0.000184845	-0.000203278	-0.000165191	-4.37628e-05	7.79089e-05	0.000118727	8.41822e-05
273	0.00110732	0.0010195	0.000931568	0.000896815	0.000901207	0.000858933	0.00077441	0.000713997	0.000669248	0.000604272	0.000541642	0.000504605	0.000476848	0.000456221	0.000438042	0.000396829	0.000338737	0.000293568	0.000269841	0.000242181	0.000211064	0.000208251	0.000207316	0.000170756	0.000133488	0.000118002	7.8328e-05	0	-7.07358e-05	-9.32477e-05	-2.90945e-05	8.47094e-05	0.000117026	6.48797e-05	3.85568e-05	3.98755e-05	7.86409e-06	-2.12789e-05	6.4373e-06	3.7089e-05	5.73695e-07	-7.00206e-05	-0.00013046	-0.000167463	-0.000137258	-2.59504e-05	8.17999e-05	0.000114042	7.61785e-05
274	0.000987615	0.000892796	0.000823174	0.000766039	0.000732291	0.000730466	0.000713207	0.000643015	0.00055892	0.000500027	0.000451457	0.000398498	0.000354413	0.00031973	0.000268668	0.000210457	0.000167262	0.000125866	9.29236e-05	8.08053e-05	7.04862e-05	5.95264e-05	5.67622e-05	3.64892e-05	-4.99934e-06	-1.30199e-05	1.10343e-05	0	-6.46897e-05	-0.000138834	-0.000150621	-0.00010407	-8.60244e-05	-9.1657e-05	-7.69235e-05	-8.03247e-05	-0.000127498	-0.000163153	-0.000140972	-0.000104211	-0.000122406	-0.000175141	-0.000220202	-0.000261411	-0.000281088	-0.00022991	-0.000130873	-7.59177e-05	-7.54483e-05
275	0.000660835	0.0005918	0.000519367	0.000464501	0.000432441	0.000416558	0.000389516	0.000340752	0.000299163	0.000287749	0.000283213	0.000258174	0.000217358	0.000176068	0.000134779	8.92282e-05	5.15152e-05	2.81036e-05	1.86339e-05	3.74261e-05	7.62735e-05	9.61218e-05	9.17967e-05	7.07358e-05	3.14638e-05	2.19494e-05	3.6655e-05	0	-6.98809e-05	-0.000111736	-9.45255e-05	-3.3278e-05	-1.59666e-05	-6.62971e-05	-9.91691e-05	-9.47267e-05	-0.000103867	-0.000106251	-7.25463e-05	-3.86685e-05	-5.50374e-05	-0.000132127	-0.000212036	-0.000245025	-0.000224996	-0.000138057	-2.17352e-05	4.4696e-05	5.87124e-05
276	0.000503726	0.000471726	0.000438636	0.000410061	0.000378918	0.000350276	0.00034358	0.000349063	0.000331121	0.000277277	0.000212315	0.000165075	0.000143541	0.000143996	0.000150243	0.00014706	0.00012693	6.53546e-05	-1.94907e-05	-5.2901e-05	-2.55723e-05	1.22972e-05	3.84189e-05	4.14457e-05	1.92095e-05	3.96743e-07	-5.43892e-07	0	-8.48621e-06	-1.34446e-05	1.81347e-05	5.90086e-05	2.97576e-05	-2.85357e-05	-2.9847e-05	-2.54437e-06	-5.37932e-06	-2.66414e-05	-2.94168e-05	-9.54792e-06	-1.59405e-05	-7.30045e-05	-0.000121394	-0.000115283	-7.0814e-05	1.1513e-05	0.000116955	0.000168558	0.000120595
277	0.000184838	0.000139899	6.43916e-05	1.7561e-05	2.34768e-05	6.68075e-05	9.69507e-05	9.09651e-05	8.30442e-05	7.53654e-05	4.96516e-05	4.05358e-05	5.16037e-05	3.11136e-05	-5.02355e-06	-1.13593e-05	-2.8138e-05	-7.1412e-05	-7.39172e-05	-4.04026e-05	-2.28947e-05	-6.64871e-06	2.60277e-05	4.00133e-05	1.6802e-05	3.07057e-06	1.30702e-05	0	-3.84627e-05	-6.3844e-05	-2.80822e-05	6.94552e-05	0.000112486	6.80964e-05	5.41368e-05	7.88216e-05	6.37015e-05	5.66021e-05	0.000104433	0.000117783	4.77601e-05	-1.98763e-05	-3.71402e-05	-3.71337e-05	1.22283e-06	0.000145231	0.000349526	0.000465578	0.000417632
278	0.000231162	0.000224745	0.000197687	0.000175437	0.000157002	0.000140569	0.00012984	0.000120481	0.000115263	0.000122132	0.000116502	8.59136e-05	5.28833e-05	3.62443e-05	4.75692e-05	6.87707e-05	6.49597e-05	3.84348e-05	2.00747e-05	1.95932e-05	1.18241e-05	5.56931e-06	3.98327e-05	6.90529e-05	4.61843e-05	3.51034e-05	3.79812e-05	0	-1.8416e-05	2.89166e-05	9.86122e-05	0.00014537	0.000111957	1.78227e-05	-1.27982e-05	3.65144e-05	6.20615e-05	5.83539e-05	7.87852e-05	9.96394e-05	7.72495e-05	1.79028e-05	-4.81349e-05	-8.81576e-05	-5.74174e-05	6.38319e-05	0.00021671	0.000315491	0.000309097
279	0.000259175	0.000278082	0.000261589	0.000236617	0.000238243	0.000229097	0.000188489	0.000165775	0.000168818	0.000147444	0.000107673	0.000105472	0.000135077	0.000127798	7.61896e-05	5.15841e-05	7.09007e-05	9.06363e-05	9.68166e-05	8.82652e-05	6.88722e-05	6.20475e-05	7.18897e-05	5.52926e-05	-6.2827e-06	-3.34764e-05	1.47615e-06	0	-5.59995e-05	-8.91676e-05	-6.47046e-05	-9.01241e-06	1.54004e-05	-8.42847e-06	-2.22772e-05	-6.63474e-06	-1.57561e-05	-4.88404e-05	-5.27566e-05	-5.08279e-05	-9.37609e-05	-0.000147983	-0.000162184	-0.00014058	-9.12109e-05	5.65499e-06	0.00011284	0.000162126	0.000137874
280	0.000556814	0.000496119	0.000452088	0.0004081	0.000367576	0.000355087	0.000360982	0.000341728	0.000302142	0.000282032	0.000272557	0.000255786	0.000241527	0.000220766	0.000175932	0.000134384	0.000133583	0.000147616	0.000133023	9.13572e-05	5.86435e-05	6.82585e-05	0.0001052	0.000120873	0.000111146	0.00010643	7.80877e-05	0	-6.73886e-05	-6.67293e-05	-5.52647e-06	4.96805e-05	3.67761e-05	-1.15838e-05	-2.25212e-05	5.21541e-08	-1.21221e-05	-3.89237e-05	-2.13049e-05	-1.60076e-05	-9.14223e-05	-0.000197949	-0.000253545	-0.000229016	-0.000127511	3.99258e-05	0.000202721	0.000269249	0.000207415
281	0.000462089	0.000464186	0.000454774	0.000424996	0.000381593	0.000326328	0.00029929	0.000321383	0.000360195	0.000387238	0.000364373	0.000272771	0.000178717	0.000148848	0.000177041	0.00022213	0.000235973	0.000200603	0.000142165	8.9597e-05	7.61207e-05	0.000117579	0.000158073	0.000127591	5.67604e-05	2.76454e-05	2.7068e-05	0	-2.70791e-05	-2.21375e-05	-7.6741e-06	-4.79817e-06	-2.22959e-05	-6.13406e-05	-7.68248e-05	-4.52287e-05	-2.8342e-05	-3.9665e-05	-2.7813e-05	-4.47407e-06	-3.03518e-05	-0.000117518	-0.00020035	-0.000204567	-0.000115959	2.72114e-05	0.000148341	0.000196673	0.000160348
282	0.000919063	0.000880528	0.000839557	0.000776954	0.000722907	0.00069721	0.000656717	0.000567634	0.000482511	0.000455968	0.000458598	0.000454493	0.000431933	0.000371076	0.000286561	0.000225026	0.000188243	0.000146769	9.7502e-05	5.49816e-05	3.4634e-05	4.85778e-05	8.08649e-05	7.75047e-05	2.60361e-05	-8.7209e-06	-3.57628e-06	0	-6.54534e-06	-5.7593e-06	2.36556e-06	1.10865e-05	9.25735e-06	-1.33179e-05	-4.49866e-05	-7.09333e-05	-8.86992e-05	-9.38512e-05	-0.000100281	-0.00013312	-0.000181504	-0.000207365	-0.000201147	-0.000190184	-0.000163633	-8.27424e-05	7.14138e-06	3.60981e-05	2.03028e-06
283	0.00101975	0.000949956	0.00087874	0.000815079	0.000747982	0.000678763	0.000636619	0.000622254	0.000594523	0.000521868	0.00043904	0.00040539	0.000406068	0.000375737	0.00031136	0.000270758	0.00026032	0.000232413	0.000177424	0.000131659	0.000116181	0.000119559	0.000130672	0.000127692	9.29721e-05	5.26644e-05	2.41213e-05	0	-2.1562e-05	-4.55603e-05	-6.18286e-05	-5.87739e-05	-6.59302e-05	-8.97646e-05	-0.000104252	-0.000124831	-0.000153136	-0.000144362	-9.54866e-05	-6.64629e-05	-0.000100002	-0.000164423	-0.000207707	-0.000207853	-0.000164337	-7.10376e-05	2.62111e-05	3.20338e-05	-3.69735e-05
284	0.000887685	0.000841666	0.00076621	0.000702564	0.00066337	0.00061775	0.00055531	0.000501528	0.000480987	0.000467874	0.000423357	0.000374269	0.000345804	0.000318285	0.000286959	0.000262659	0.000241496	0.000210322	0.000175677	0.000156157	0.000137389	9.80161e-05	6.02044e-05	3.37735e-05	9.01148e-06	1.12802e-05	2.57231e-05	0	-4.80227e-05	-7.36192e-05	-8.18111e-05	-9.99868e-05	-0.000122832	-0.000137355	-0.000147013	-0.000160905	-0.000179859	-0.000170009	-0.000121256	-9.80943e-05	-0.000143209	-0.000210287	-0.000262182	-0.000301572	-0.000288412	-0.000168454	-1.70246e-06	7.96299e-05	4.36511e-05
285	0	0.00024	0.00024	0.00042	0.00027	0.00043	0.00038	0.0006	0.00056	0.00072	0.00054	0.00066	0.0006	0.00081	0.00074	0.00086	0.00069	0.00085	0.00076	0.0009	0.00079	0.00102	0.00098	0.0011	0.00093	0.00109	0.00097	0.00107	0.00091	0.00102	0.00087	0.00099	0.0009	0.0011	0.00104	0.00123	0.00111	0.00119	0.00103	0.00117	0.00104	0.00117	0.00108	0.00128	0.00121	0.00141	0.00132	0.00141	0.00116
286	0.00095525	0.000909794	0.000848427	0.000806622	0.000776958	0.000733186	0.000681531	0.00063568	0.000600901	0.000569556	0.000529215	0.000474621	0.00041138	0.000368807	0.000358652	0.000326984	0.000251122	0.000190631	0.000157714	0.000111755	6.99013e-05	6.72936e-05	7.80262e-05	4.83841e-05	-3.14042e-06	-1.45771e-05	0	4.95836e-06	3.95626e-06	-8.3223e-06	-2.50153e-05	-2.99998e-05	-3.96743e-05	-6.34752e-05	-7.76127e-05	-6.37993e-05	-4.01475e-05	-2.54139e-05	-1.61268e-05	-2.19196e-05	-5.70863e-05	-0.000102203	-0.000122316	-0.000111364	-6.79418e-05	1.77324e-05	8.82037e-05	7.43568e-05	1.3113e-06
287	0.000116263	0.000101973	8.95169e-05	8.56826e-05	8.22442e-05	6.78925e-05	5.20227e-05	5.27082e-05	7.08513e-05	8.25291e-05	6.88108e-05	3.94899e-05	1.93855e-05	3.01376e-05	6.61751e-05	7.29216e-05	2.57874e-05	-2.03662e-05	-3.72157e-05	-4.65289e-05	-4.85117e-05	-3.20412e-05	-1.19554e-05	-2.07257e-05	-4.17046e-05	-2.82479e-05	0	4.79445e-06	-7.2103e-06	-2.2633e-05	-3.47868e-05	-4.14634e-05	-4.79873e-05	-6.25663e-05	-8.3101e-05	-8.6369e-05	-6.82743e-05	-5.3348e-05	-4.90593e-05	-4.44101e-05	-4.20343e-05	-4.88367e-05	-4.17568e-05	-8.56817e-08	5.81769e-05	0.000112961	0.000134721	0.000101584	4.62681e-05
288	0.00267339	0.00252983	0.00238571	0.00223853	0.00208622	0.00194393	0.00182486	0.00171045	0.00158697	0.00146644	0.00135163	0.00122881	0.00110207	0.000998862	0.00092572	0.000836216	0.000713922	0.000604361	0.000507407	0.00040371	0.000327267	0.000294134	0.000261687	0.000183813	8.97869e-05	3.87058e-05	0	-6.77109e-05	-0.000129141	-0.000167586	-0.000204176	-0.000243537	-0.000282846	-0.000319093	-0.000345215	-0.000357002	-0.000372276	-0.000401892	-0.000412554	-0.000404723	-0.000422642	-0.000455968	-0.000465706	-0.000446901	-0.000386976	-0.000273749	-0.0001745	-0.000161536	-0.000214607
289	0.000316352	0.000291068	0.000279734	0.000300864	0.000312841	0.000281516	0.000249866	0.000248061	0.000244167	0.000221083	0.000196207	0.000174431	0.000148291	0.000111524	7.61393e-05	7.42525e-05	9.45646e-05	9.32794e-05	6.13201e-05	1.61398e-05	-5.45941e-06	2.35774e-05	5.81369e-05	3.87281e-05	-9.77889e-07	-4.48711e-06	0	-2.07312e-05	-4.54132e-05	-4.87361e-05	-3.42689e-05	-2.76528e-05	-4.25745e-05	-6.50436e-05	-6.71688e-05	-4.8073e-05	-4.47538e-05	-6.54403e-05	-7.71377e-05	-6.21025e-05	-4.48879e-05	-6.26966e-05	-0.000106946	-0.00012631	-8.71085e-05	-1.32583e-05	3.15383e-05	1.3696e-05	-3.81023e-05
290	0.00155329	0.0014897	0.00143218	0.00135405	0.00125041	0.0011343	0.00104576	0.000979871	0.000901014	0.000820525	0.00076285	0.000713661	0.000651076	0.000597537	0.000562496	0.000504076	0.000433207	0.000392422	0.000346318	0.000268146	0.000200339	0.000155039	0.000112154	7.92146e-05	5.92098e-05	3.32221e-05	0	-4.72888e-05	-0.000113294	-0.000146441	-0.000114448	-7.67186e-05	-7.95349e-05	-0.000101343	-0.000116348	-0.000113145	-9.94578e-05	-9.59113e-05	-0.000113524	-0.000148885	-0.000176892	-0.000175893	-0.000157923	-0.00014928	-0.000153251	-0.000158086	-0.000162326	-0.000160396	-0.000145391
291	0.000261217	0.000224622	0.000157257	0.000110668	0.000106385	0.000114893	0.000104447	7.74143e-05	6.47577e-05	6.74557e-05	6.39101e-05	5.70267e-05	3.69148e-05	4.56069e-06	-8.92207e-07	2.5549e-05	5.49145e-05	6.13565e-05	3.69251e-05	1.12643e-05	1.54115e-05	2.70819e-05	1.63801e-05	-2.1169e-06	-1.10501e-05	-8.37818e-06	0	-3.52319e-06	-2.55462e-05	-5.0093e-05	-5.1056e-05	-2.08607e-05	8.51136e-06	3.09292e-06	-2.79564e-05	-5.68302e-05	-7.46092e-05	-8.04635e-05	-7.18543e-05	-6.06095e-05	-6.86189e-05	-8.93464e-05	-9.36678e-05	-7.78763e-05	-4.19701e-05	1.85585e-05	7.22818e-05	9.08729e-05	7.84174e-05
292	0.000279059	0.000228182	0.000174272	0.000148134	0.000138109	0.0001158	8.32416e-05	6.50417e-05	6.71223e-05	7.08075e-05	6.45183e-05	4.70467e-05	1.348e-05	-1.7425e-05	-1.83824e-05	1.06636e-06	2.40337e-05	3.59956e-05	2.20099e-05	-9.1549e-07	-1.05863e-05	-2.346e-05	-4.9362e-05	-6.34501e-05	-5.29261e-05	-2.60705e-05	0	4.75161e-06	-2.1819e-05	-5.80549e-05	-6.05807e-05	-3.43416e-05	-2.58507e-05	-4.61712e-05	-6.76e-05	-7.44686e-05	-8.3413e-05	-9.73148e-05	-9.91682e-05	-9.48552e-05	-0.000106774	-0.000137838	-0.000159934	-0.000152897	-0.000113082	-4.27682e-05	2.42032e-05	4.8697e-05	2.86512e-05
293	0.000533253	0.000476772	0.000409935	0.000355331	0.000319835	0.000294877	0.000272658	0.000250569	0.000234026	0.000219874	0.000197008	0.000164699	0.00012159	7.98795e-05	6.29518e-05	6.28177e-05	6.77947e-05	7.2645e-05	6.13816e-05	4.14662e-05	3.40249e-05	2.67029e-05	6.48573e-06	-7.46176e-06	-7.64243e-06	-5.22658e-06	0	4.56162e-06	-9.28156e-06	-4.0371e-05	-5.73564e-05	-5.07236e-05	-5.28749e-05	-7.9127e-05	-0.000105388	-0.000115078	-0.00011947	-0.000118602	-0.000105925	-0.000103289	-0.000135217	-0.000178492	-0.000183612	-0.000150479	-0.000105405	-4.40273e-05	2.51438e-05	6.12494e-05	3.55151e-05
294	0.00072084	0.000639878	0.000540078	0.00047354	0.000446856	0.000427417	0.000391036	0.000347555	0.000309717	0.000274397	0.000245649	0.000223611	0.000187501	0.000142697	0.000122461	0.000126109	0.000132471	0.000127386	0.000105407	7.8138e-05	5.57005e-05	3.3848e-05	1.13249e-05	-3.11434e-06	-4.36231e-06	2.55927e-06	0	-2.20872e-05	-5.25676e-05	-7.54073e-05	-7.27065e-05	-5.12116e-05	-4.6365e-05	-7.13058e-05	-0.000100747	-0.000109192	-0.000104304	-9.71965e-05	-8.14833e-05	-7.06613e-05	-9.98192e-05	-0.00015879	-0.000183307	-0.000157606	-0.000105789	-2.74144e-05	4.97792e-05	7.53216e-05	3.86331e-05
295	0.000694508	0.00063706	0.000570474	0.000520369	0.00048887	0.000459857	0.000417314	0.000362601	0.00031627	0.00028212	0.000256389	0.000244318	0.000219278	0.000173027	0.000150839	0.000155102	0.000157934	0.000157032	0.000144236	0.000115246	8.2599e-05	4.74006e-05	1.59293e-05	5.51902e-06	5.30668e-06	1.19396e-06	0	-9.20705e-06	-4.17028e-05	-6.86496e-05	-5.79003e-05	-3.78136e-05	-4.55026e-05	-6.87726e-05	-8.53762e-05	-9.51551e-05	-0.000104668	-0.000105938	-9.50303e-05	-9.1508e-05	-0.000112196	-0.000146409	-0.000159517	-0.000143021	-0.00011207	-5.85113e-05	4.91552e-06	3.14862e-05	1.39885e-06
296	0.000653995	0.000580827	0.000501819	0.000456559	0.000431897	0.000399278	0.000367315	0.000334954	0.000296149	0.000258187	0.000225995	0.000207713	0.000186974	0.000151983	0.000132127	0.000133177	0.000142712	0.000155462	0.000144035	0.000104614	7.27624e-05	5.64903e-05	4.16636e-05	2.42013e-05	2.27243e-07	-1.43815e-05	0	1.83042e-05	6.57886e-06	-1.63186e-05	-1.00825e-05	1.58027e-05	2.29422e-05	4.42378e-06	-2.26628e-05	-5.13643e-05	-8.39699e-05	-0.000104247	-9.8668e-05	-9.18061e-05	-0.000113497	-0.000150835	-0.000163112	-0.000145065	-0.000106297	-3.27006e-05	4.85703e-05	7.52471e-05	3.713e-05
297	0.000257256	0.00021584	0.000156377	0.000126811	0.000117041	9.99048e-05	7.92388e-05	5.83418e-05	4.99506e-05	6.26966e-05	7.34292e-05	6.82026e-05	4.18983e-05	4.30644e-06	-6.7316e-06	1.12243e-05	3.07467e-05	4.35356e-05	4.81326e-05	4.46178e-05	3.50159e-05	1.83042e-05	2.70642e-06	-6.12251e-06	-1.2476e-05	-1.03936e-05	0	4.67338e-06	-1.37649e-05	-4.65736e-05	-4.46886e-05	-3.28384e-06	1.74511e-05	-5.47618e-06	-3.88641e-05	-6.67665e-05	-9.29674e-05	-9.6119e-05	-7.33035e-05	-6.49057e-05	-9.43728e-05	-0.000133562	-0.00013942	-0.000114937	-7.82479e-05	-2.08775e-05	4.61247e-05	8.21436e-05	5.73611e-05
298	0.000416687	0.000378117	0.000319656	0.00028711	0.000272941	0.000252921	0.000232827	0.000215463	0.000198279	0.000177054	0.000156099	0.000141773	0.000113931	7.8205e-05	6.94245e-05	7.65044e-05	8.0198e-05	8.27778e-05	7.26115e-05	5.19771e-05	4.42434e-05	4.1686e-05	2.7772e-05	1.77436e-05	1.50036e-05	4.90248e-06	0	1.20737e-05	2.25063e-05	2.25455e-05	2.64328e-05	3.33246e-05	2.506e-05	1.81794e-06	-2.20276e-05	-4.8019e-05	-7.93207e-05	-9.56226e-05	-8.39755e-05	-6.36224e-05	-6.24675e-05	-8.25077e-05	-0.000101339	-0.000109615	-8.86815e-05	-9.36911e-06	9.58899e-05	0.000147612	0.000106395
299	0.000282069	0.000242286	0.000194425	0.00017833	0.000177226	0.000159375	0.000128782	0.0001061	9.59197e-05	8.41236e-05	7.27242e-05	7.68034e-05	7.00466e-05	3.53921e-05	1.86246e-05	3.4092e-05	5.09517e-05	5.86184e-05	6.03022e-05	6.31036e-05	6.59153e-05	5.16679e-05	2.34172e-05	5.36256e-06	1.84495e-06	1.22935e-06	0	-3.0119e-06	-1.52327e-05	-2.66414e-05	-1.10976e-05	2.01073e-05	2.83159e-05	1.08173e-05	-1.12038e-06	-2.31341e-06	-1.93873e-05	-3.99752e-05	-3.33004e-05	-1.96258e-05	-3.29483e-05	-6.01271e-05	-6.58687e-05	-5.28935e-05	-2.49892e-05	4.0249e-05	0.000113915	0.000131751	8.97329e-05
300	0.000810165	0.000752863	0.00067896	0.000615541	0.000570316	0.00053747	0.000514533	0.000492614	0.000467271	0.000438612	0.000394799	0.000328943	0.000261348	0.000227377	0.000231877	0.000222106	0.000172339	0.000126444	9.53041e-05	5.81741e-05	3.60459e-05	4.75571e-05	6.21416e-05	3.9272e-05	-2.89828e-06	-1.50949e-05	0	1.11237e-05	9.24617e-06	-3.97116e-06	-3.02233e-05	-5.97462e-05	-7.3418e-05	-7.71247e-05	-8.2545e-05	-7.28182e-05	-5.67697e-05	-6.8523e-05	-8.86396e-05	-8.1528e-05	-6.4671e-05	-6.31884e-05	-6.46003e-05	-5.31226e-05	-3.7387e-05	-2.19271e-05	-1.36122e-05	-3.32668e-05	-6.43805e-05
301	3.78517e-05	2.8369e-05	3.62815e-05	6.05434e-05	6.81803e-05	5.13848e-05	4.30802e-05	5.39506e-05	5.56968e-05	3.35639e-05	1.66241e-06	-2.7013e-05	-4.23929e-05	-4.3653e-05	-3.82401e-05	-1.95391e-05	8.5244e-06	1.95559e-05	-6.18212e-06	-5.61886e-05	-7.99252e-05	-4.12669e-05	1.90455e-05	3.72371e-05	2.65548e-05	2.06046e-05	0	-3.43416e-05	-6.41877e-05	-7.82507e-05	-5.29774e-05	-1.86106e-05	-1.98744e-05	-2.3379e-05	2.78559e-06	2.48486e-05	1.59778e-05	-2.09454e-06	-9.07388e-06	-2.27056e-06	5.35883e-06	-1.06217e-05	-4.03095e-05	-5.01228e-05	-1.9324e-05	4.16208e-05	8.31662e-05	6.77872e-05	9.55537e-06
302	0.000313317	0.000302708	0.000288857	0.000290602	0.000288032	0.000260588	0.0002403	0.000236364	0.000216415	0.000180138	0.000146078	0.00012197	0.000117224	0.000117268	0.000103761	9.76063e-05	0.000109173	0.000109602	7.30902e-05	1.33459e-05	-1.54264e-05	1.96658e-05	7.28462e-05	7.93952e-05	4.84549e-05	2.2484e-05	0	-2.74833e-05	-5.30109e-05	-6.08973e-05	-3.54052e-05	-5.13904e-06	-6.83032e-06	-2.25473e-05	-2.65054e-05	-2.69059e-05	-3.94769e-05	-6.83498e-05	-9.28137e-05	-8.40109e-05	-7.04471e-05	-9.56822e-05	-0.000131356	-0.000133326	-9.66638e-05	-4.04362e-05	-2.19233e-06	-2.07312e-06	-2.6172e-05
303	0.000178684	0.000133327	8.60877e-05	7.67242e-05	9.24738e-05	9.20137e-05	7.28825e-05	5.3687e-05	4.30821e-05	4.03058e-05	4.04194e-05	3.47849e-05	1.50334e-05	-5.45196e-06	-5.99306e-06	5.31226e-06	1.82707e-05	3.05492e-05	2.91262e-05	1.67834e-05	1.34893e-05	1.93994e-05	2.37888e-05	1.98139e-05	8.25338e-06	2.28453e-06	0	-1.017e-05	-2.37338e-05	-2.88868e-05	-1.85268e-05	-3.97302e-06	-6.75116e-06	-2.5698e-05	-4.27039e-05	-5.36013e-05	-6.65849e-05	-7.29468e-05	-5.81201e-05	-3.84133e-05	-4.72562e-05	-8.14665e-05	-0.000100826	-8.58726e-05	-3.6438e-05	4.46597e-05	0.000116477	0.000134001	0.000103179
304	0.000202943	0.000163113	0.0001085	8.03219e-05	8.36533e-05	8.56705e-05	7.57584e-05	6.48117e-05	5.96391e-05	5.69038e-05	5.67185e-05	5.83204e-05	3.97908e-05	5.28339e-06	-7.24103e-06	7.32392e-06	2.93329e-05	4.78905e-05	5.37056e-05	5.04283e-05	5.43809e-05	5.46286e-05	3.42866e-05	9.16142e-06	-3.75696e-06	-5.27129e-06	0	8.22172e-06	7.24383e-06	-8.37352e-06	-1.42613e-05	3.78117e-07	6.9458e-06	-8.64826e-06	-2.73911e-05	-3.8472e-05	-4.79594e-05	-5.61457e-05	-5.01769e-05	-3.45381e-05	-5.04255e-05	-9.37171e-05	-9.97949e-05	-7.03176e-05	-4.13209e-05	1.45752e-05	9.99887e-05	0.000147499	0.000117293
305	0.000303596	0.000258597	0.000216425	0.000191565	0.000176571	0.000161332	0.000141696	0.000123865	0.000123128	0.000131391	0.000126457	0.000109104	8.20737e-05	5.9762e-05	6.57151e-05	7.70446e-05	7.15125e-05	6.72936e-05	6.69025e-05	5.87804e-05	4.86802e-05	4.28511e-05	3.3251e-05	1.17682e-05	-7.50087e-06	-8.05594e-06	0	2.72132e-06	-8.81776e-06	-2.68854e-05	-2.12314e-05	4.78514e-06	1.16685e-05	-1.15456e-05	-3.7781e-05	-5.30742e-05	-7.10692e-05	-8.6436e-05	-7.74786e-05	-5.84088e-05	-6.86767e-05	-0.000103924	-0.000118882	-0.000101645	-5.93821e-05	1.07102e-05	7.96765e-05	9.98266e-05	6.22664e-05
306	0.000127542	0.000138619	0.000140219	0.000140612	0.000144232	0.000135737	0.000117478	9.28361e-05	7.3459e-05	8.9176e-05	0.000119692	0.000102717	5.01191e-05	3.37777e-05	4.87766e-05	4.09647e-05	2.9949e-05	4.2974e-05	4.19924e-05	2.72426e-05	4.07672e-05	6.17416e-05	5.58207e-05	4.48851e-05	4.4276e-05	2.98698e-05	0	-7.68574e-06	2.00318e-05	5.7247e-05	7.74101e-05	6.06645e-05	1.72188e-05	-1.69654e-05	-2.34945e-05	-8.50111e-06	2.68081e-06	-2.20444e-06	2.42144e-06	3.281e-05	6.26869e-05	6.32787e-05	4.39184e-05	3.77959e-05	5.64144e-05	7.42474e-05	7.23782e-05	5.37923e-05	2.92952e-05
307	0.000158129	0.000162247	0.000143467	0.000120058	0.000105818	8.89776e-05	6.62105e-05	4.54485e-05	3.56426e-05	4.93079e-05	7.72839e-05	8.07606e-05	5.49285e-05	4.32106e-05	5.17359e-05	4.58322e-05	2.80598e-05	1.093e-05	-1.29864e-05	-1.35414e-05	2.88645e-05	5.83534e-05	4.13139e-05	1.78097e-05	1.68835e-05	1.53589e-05	0	-3.70992e-06	2.00123e-05	5.70486e-05	7.83331e-05	6.30189e-05	3.16855e-05	6.62496e-06	-1.91671e-05	-3.40547e-05	-2.21808e-05	-4.69433e-06	1.16695e-05	4.28394e-05	7.02036e-05	7.39507e-05	6.78645e-05	6.12452e-05	4.96558e-05	3.96478e-05	4.6399e-05	5.78375e-05	5.69453e-05
308	0.000298135	0.000258753	0.000226097	0.000209387	0.000205504	0.00020963	0.00021923	0.00022082	0.00020406	0.000172783	0.00013933	0.0001132	0.000101518	0.000107819	0.000117002	9.43039e-05	4.64264e-05	2.86549e-05	3.31756e-05	1.99247e-05	1.25617e-05	2.92361e-05	4.01791e-05	1.30739e-05	-3.13055e-05	-3.51705e-05	0	2.80309e-05	2.62298e-05	-1.13063e-06	-3.10875e-05	-4.38634e-05	-4.29749e-05	-5.07962e-05	-7.47591e-05	-8.24556e-05	-6.52559e-05	-6.35125e-05	-8.00621e-05	-7.71564e-05	-6.02081e-05	-5.41396e-05	-4.7924e-05	-3.24417e-05	-2.21506e-05	-1.71717e-05	-1.94535e-05	-4.15947e-05	-6.23558e-05
309	0.000273151	0.000257632	0.000216521	0.000179825	0.000154015	0.000135323	0.000136361	0.000156825	0.000179153	0.00018377	0.000161042	0.00012196	8.86023e-05	8.26828e-05	0.000104524	0.000109054	7.18404e-05	3.83761e-05	2.14353e-05	-1.04979e-05	-3.47234e-05	-1.95e-05	5.64568e-06	-2.23331e-06	-2.22884e-05	-1.32713e-05	0	-4.42006e-06	-2.61888e-06	3.7346e-06	-6.95698e-06	-3.21865e-05	-5.1707e-05	-5.75352e-05	-5.73155e-05	-4.34127e-05	-2.0694e-05	-2.37506e-05	-5.07925e-05	-6.73328e-05	-7.09835e-05	-7.15908e-05	-5.89285e-05	-3.355e-05	-1.01589e-05	8.88854e-06	8.84756e-06	-2.99197e-05	-7.48374e-05
310	0.000142213	0.000134706	0.000121324	0.000119171	0.00011526	0.000103757	9.90182e-05	9.96571e-05	0.000105216	0.000108654	9.23434e-05	6.10268e-05	3.83146e-05	4.61079e-05	7.83242e-05	8.3724e-05	4.99422e-05	3.21018e-05	2.96347e-05	1.62609e-06	-2.55834e-05	-1.33878e-05	1.02827e-05	-1.28895e-06	-2.78391e-05	-2.11922e-05	0	4.84567e-06	4.85778e-06	3.59025e-06	-5.68666e-06	-2.0829e-05	-2.89772e-05	-2.00737e-05	-1.2028e-05	-1.38087e-05	-1.56863e-05	-1.70618e-05	-1.38627e-05	-9.75095e-06	-2.34013e-05	-5.03929e-05	-5.88559e-05	-3.38564e-05	1.84234e-05	8.5094e-05	0.000114583	6.87987e-05	-2.20817e-06
311	0.000247086	0.000227062	0.000185477	0.000146473	0.00012322	0.000120232	0.0001347	0.000143653	0.000136757	0.000123046	0.000107259	9.05795e-05	7.6199e-05	7.37496e-05	8.64491e-05	8.52626e-05	5.91902e-05	4.69247e-05	4.75226e-05	2.65473e-05	3.84543e-06	9.20333e-06	2.30251e-05	8.75816e-06	-1.90549e-05	-1.57924e-05	0	-4.13507e-07	2.65986e-06	1.43787e-05	2.06782e-05	1.24481e-05	-9.70159e-06	-3.53707e-05	-5.30928e-05	-4.92558e-05	-3.67574e-05	-3.22694e-05	-2.33855e-05	-1.73058e-05	-3.75826e-05	-6.69304e-05	-6.87838e-05	-4.54774e-05	-5.33462e-06	6.71521e-05	0.000135045	0.000134817	7.20071e-05
312	0.000182973	0.000167234	0.00014637	0.000131018	0.000119383	0.000106918	0.000101537	0.000109385	0.000129377	0.000133334	0.000100609	5.48596e-05	2.38363e-05	2.38158e-05	4.97429e-05	5.72149e-05	3.56948e-05	2.68305e-05	2.62717e-05	4.40236e-06	-1.61473e-05	-5.587e-06	1.86171e-05	1.34856e-05	-1.43303e-05	-1.6789e-05	0	6.92625e-06	4.95836e-06	-4.67803e-06	-1.18958e-05	-1.23652e-05	-2.38121e-05	-4.60315e-05	-5.64186e-05	-4.36967e-05	-3.25954e-05	-4.17922e-05	-4.57112e-05	-3.45679e-05	-4.22997e-05	-7.19009e-05	-8.46134e-05	-6.64452e-05	-1.24164e-05	7.80178e-05	0.000144706	0.000132569	6.43563e-05
313	0.000195906	0.000169005	0.000159085	0.000163358	0.000150779	0.000125584	0.000104705	9.75179e-05	0.000116515	0.000141257	0.000131742	8.91788e-05	5.45336e-05	5.85588e-05	8.15252e-05	7.00578e-05	2.96906e-05	1.84355e-05	1.87401e-05	-1.55708e-05	-4.0777e-05	-1.18334e-05	2.70838e-05	2.4111e-05	-1.78069e-06	-8.35303e-06	0	5.80586e-06	8.62963e-06	6.64778e-06	9.34023e-06	1.40965e-05	-2.81539e-06	-3.14415e-05	-4.32525e-05	-3.42457e-05	-2.37226e-05	-1.83545e-05	-7.79983e-06	-7.41798e-06	-3.5204e-05	-7.04965e-05	-8.15894e-05	-5.96689e-05	-9.15397e-06	6.41719e-05	0.000117952	0.000105217	4.36511e-05
314	0.00018089	0.000182413	0.000173404	0.000161347	0.000152452	0.000142357	0.00012571	0.000109893	0.000110969	0.000120638	0.000109538	7.21551e-05	3.35788e-05	2.17548e-05	4.39696e-05	6.26473e-05	4.57847e-05	2.35476e-05	1.25198e-05	-5.44451e-06	-1.40462e-05	3.55579e-06	2.18432e-05	1.01328e-05	-1.78544e-05	-1.98418e-05	0	1.3154e-05	2.09128e-05	2.25771e-05	1.46022e-05	1.52923e-06	-1.41645e-05	-2.30893e-05	-1.96537e-05	1.8673e-06	2.6782e-05	2.15117e-05	2.72505e-06	-5.61588e-07	-1.31903e-05	-4.37405e-05	-5.62388e-05	-4.34909e-05	-1.34697e-05	4.49205e-05	9.18228e-05	7.18143e-05	1.34632e-05
315	0.000297307	0.000265875	0.000219699	0.000187575	0.000167984	0.000150898	0.000148636	0.000161283	0.000169655	0.000164595	0.000145013	0.000114923	9.41725e-05	0.000102777	0.000125325	0.000109542	5.57574e-05	2.77106e-05	2.12928e-05	-4.1537e-07	-9.14373e-06	1.89962e-05	5.72205e-05	5.86258e-05	1.9161e-05	-7.58935e-06	0	2.33939e-05	4.43347e-05	4.24711e-05	2.42731e-05	8.66316e-06	-1.21742e-05	-4.07742e-05	-5.94109e-05	-5.55357e-05	-3.70638e-05	-2.30782e-05	-1.79382e-05	-1.75526e-05	-3.5936e-05	-6.91283e-05	-8.27592e-05	-6.74361e-05	-2.58097e-05	5.23319e-05	0.000120386	0.000102519	1.60737e-05
316	0.000255859	0.000237847	0.000207251	0.000182061	0.000158001	0.000135534	0.00012866	0.000138884	0.000154225	0.000152005	0.000127317	0.000100516	8.55513e-05	9.15453e-05	0.000112813	0.000101128	4.52492e-05	3.40957e-06	-1.55643e-05	-4.32944e-05	-5.61988e-05	-2.4044e-05	1.97673e-05	2.05301e-05	-8.94535e-06	-1.41822e-05	0	3.46452e-06	-2.45031e-06	-1.33216e-05	-2.00728e-05	-2.41166e-05	-4.6555e-05	-7.63237e-05	-8.45138e-05	-7.07265e-05	-6.21546e-05	-6.81141e-05	-6.29658e-05	-5.08251e-05	-6.79446e-05	-0.000100705	-0.000104914	-7.73938e-05	-2.29226e-05	6.06282e-05	0.000116444	9.06484e-05	1.55307e-05
317	0.000163171	0.000157697	0.000142496	0.000138	0.000139551	0.000125416	0.000104958	8.28896e-05	4.98705e-05	3.56622e-05	6.1091e-05	7.96299e-05	6.51628e-05	4.95277e-05	3.55933e-05	8.00937e-08	-2.9983e-05	-3.38256e-05	-4.66723e-05	-5.94035e-05	-3.3373e-05	2.42144e-08	3.16463e-06	3.01003e-06	2.10535e-05	2.25808e-05	0	-8.75443e-08	2.57324e-05	3.84822e-05	3.31812e-05	2.46204e-05	1.27293e-05	-1.66204e-05	-5.23273e-05	-5.65406e-05	-3.95346e-05	-3.08584e-05	-1.14199e-05	1.87568e-05	2.51029e-05	1.11274e-05	1.81235e-06	2.18116e-06	7.83801e-06	1.43293e-05	1.67731e-05	1.82167e-06	-1.95708e-05
318	0.000554565	0.000540385	0.000522271	0.000497127	0.000462543	0.000429302	0.000406314	0.000389766	0.000381518	0.00037845	0.000360135	0.000317071	0.00026929	0.000246618	0.00024548	0.000215175	0.00014944	0.000108542	9.56971e-05	6.61537e-05	3.18792e-05	3.12179e-05	4.80395e-05	3.22443e-05	-7.45244e-06	-1.78982e-05	0	1.19694e-05	1.03153e-05	-1.10641e-06	-2.10088e-05	-5.63487e-05	-9.79882e-05	-0.000118464	-0.000124395	-0.000127885	-0.000123635	-0.000114761	-9.81688e-05	-8.43816e-05	-0.000106743	-0.000146152	-0.000150168	-0.000121329	-6.80871e-05	2.0355e-05	8.6505e-05	6.80685e-05	-6.27898e-06
319	0.00104243	0.000980485	0.000906009	0.000831287	0.00079282	0.000782136	0.000752944	0.000692867	0.000627089	0.00056557	0.000503901	0.000447202	0.000385735	0.000319418	0.0002864	0.000274558	0.000222497	0.000143763	8.74698e-05	5.84126e-05	5.4121e-05	5.28395e-05	1.63615e-05	-3.31141e-05	-4.12166e-05	-1.23419e-05	0	-3.51928e-05	-9.30279e-05	-0.000123452	-0.000120748	-0.000117127	-0.000116494	-0.000121944	-0.000147689	-0.000165902	-0.000159822	-0.000156436	-0.000164501	-0.000173356	-0.000172939	-0.000158418	-0.000148892	-0.000156924	-0.00016129	-0.000151277	-0.000135783	-0.000116348	-0.000100035
320	0.000225257	0.000212692	0.000206539	0.000196506	0.000194885	0.000200302	0.000188404	0.000163548	0.000146491	0.000126721	9.92911e-05	8.77632e-05	8.93772e-05	8.56724e-05	9.05637e-05	9.87323e-05	7.99922e-05	4.97606e-05	3.47877e-05	3.51761e-05	5.03436e-05	5.81378e-05	3.14051e-05	0	1.67871e-05	7.46045e-05	0.000112475	9.601e-05	5.21755e-05	1.90483e-05	1.30925e-05	3.64566e-05	6.85006e-05	7.15349e-05	4.28078e-05	1.90781e-05	9.71835e-06	2.90852e-06	6.03124e-06	1.48555e-05	1.53999e-05	1.61938e-05	2.56631e-05	3.49605e-05	4.18671e-05	4.59771e-05	5.0318e-05	6.64759e-05	7.77901e-05
321	0.000333108	0.000317628	0.000296706	0.000260333	0.000237625	0.0002443	0.000249079	0.000235577	0.000216937	0.000183982	0.000134571	9.95696e-05	8.55969e-05	8.31997e-05	9.88618e-05	0.000106309	7.39815e-05	3.57684e-05	2.13291e-05	2.09976e-05	3.68515e-05	5.2439e-05	3.37036e-05	-7.97212e-07	0	4.22494e-05	7.76919e-05	6.63474e-05	2.18712e-05	-1.24145e-05	-1.78115e-05	-2.17278e-06	1.98139e-05	1.65636e-05	-1.95913e-05	-4.43682e-05	-3.83351e-05	-2.76268e-05	-2.68202e-05	-2.84677e-05	-2.92799e-05	-3.05492e-05	-2.41464e-05	-1.30758e-05	-1.02669e-05	-1.22264e-05	-8.57841e-06	5.25266e-06	1.79429e-05
322	0.0003358	0.00033927	0.000307243	0.000257416	0.000238257	0.00023789	0.000217462	0.000183837	0.000172889	0.000170834	0.000138076	8.82987e-05	5.07701e-05	3.2695e-05	3.93409e-05	3.78806e-05	-4.75347e-06	-4.56125e-05	-4.64227e-05	-2.94689e-05	-1.71065e-05	-2.00663e-05	-5.35995e-05	-9.21357e-05	-7.8436e-05	-2.31098e-05	0	-4.06317e-05	-0.000101661	-0.000131544	-0.000120008	-8.35117e-05	-5.31487e-05	-6.25812e-05	-0.000103977	-0.000126891	-0.000118487	-0.000114014	-0.000118405	-0.000113731	-0.000101313	-8.99471e-05	-8.9068e-05	-0.000100128	-0.000106398	-9.97167e-05	-8.47224e-05	-6.16591e-05	-3.91509e-05
323	0.00023368	0.000215864	0.000196503	0.000166534	0.000144353	0.000146734	0.000151819	0.000147371	0.000149625	0.000138422	9.72403e-05	6.3167e-05	4.94653e-05	4.70961e-05	6.8848e-05	8.14451e-05	4.09242e-05	-1.02846e-05	-2.32803e-05	-4.65475e-06	2.24141e-05	2.75057e-05	9.34117e-07	-2.19503e-05	0	5.73481e-05	8.66661e-05	5.26747e-05	-5.65872e-06	-3.43053e-05	-1.49468e-05	3.00417e-05	5.73825e-05	3.85977e-05	-5.85523e-06	-2.61208e-05	-2.1372e-05	-2.03066e-05	-1.92737e-05	-1.82772e-05	-2.28845e-05	-2.35587e-05	-2.52603e-05	-3.12319e-05	-2.29767e-05	-3.55672e-06	1.02501e-05	2.87239e-05	4.40413e-05
324	0.000320533	0.000307923	0.000268574	0.000220694	0.000196026	0.000190988	0.000189455	0.00019603	0.000206171	0.000182637	0.000121994	8.06553e-05	7.39032e-05	7.46017e-05	9.33381e-05	0.000115518	9.59365e-05	6.13844e-05	5.62789e-05	6.4468e-05	5.9735e-05	3.9638e-05	1.30413e-05	0	2.17529e-05	7.1995e-05	0.00010693	8.72547e-05	3.52943e-05	7.97678e-06	1.80714e-05	3.49786e-05	3.496e-05	7.17491e-06	-3.54145e-05	-4.95771e-05	-3.02698e-05	-1.546e-05	-1.67107e-05	-2.85031e-05	-4.6174e-05	-5.48102e-05	-4.80572e-05	-3.72697e-05	-3.02028e-05	-2.4762e-05	-1.6015e-05	1.69501e-07	7.9181e-06
325	0.000369867	0.000362724	0.000343611	0.000309527	0.000286315	0.0002838	0.000279902	0.000262696	0.000247502	0.00022683	0.000185292	0.000144246	0.000119067	0.000109221	0.000127023	0.000148748	0.000128348	8.22041e-05	5.0188e-05	4.33307e-05	5.49359e-05	5.08642e-05	1.72015e-05	0	3.25162e-05	8.45548e-05	0.000104007	7.73361e-05	3.68822e-05	1.51824e-05	1.50241e-05	2.52174e-05	3.8458e-05	3.52496e-05	7.53626e-06	-7.06036e-06	1.07521e-05	2.87835e-05	2.29077e-05	1.55158e-06	-1.36318e-05	-9.4939e-06	1.53109e-06	1.42492e-06	-3.28664e-06	-6.63381e-06	-2.32738e-06	2.22996e-05	3.96427e-05
326	0.000246255	0.000224141	0.000210935	0.000188419	0.000170448	0.00017364	0.000180023	0.000180013	0.000182203	0.000167203	0.000121705	7.49528e-05	4.68893e-05	3.88082e-05	6.23576e-05	9.33437e-05	8.37538e-05	4.90341e-05	2.77366e-05	2.01315e-05	1.89673e-05	1.28625e-05	-7.22893e-06	-2.1236e-05	0	5.069e-05	8.00369e-05	5.62705e-05	9.92138e-06	-1.55559e-05	-1.27647e-05	8.77306e-07	1.21649e-05	5.21541e-06	-2.00085e-05	-3.12589e-05	-2.29198e-05	-1.44672e-05	-1.23456e-05	-1.80611e-05	-1.91517e-05	-5.36535e-06	8.06712e-06	1.01551e-05	6.43544e-06	-2.32272e-06	-8.31205e-06	7.42823e-06	2.95257e-05
327	0.000277385	0.000253953	0.000227954	0.00020216	0.000193961	0.000201953	0.000203515	0.000192014	0.00017728	0.000157471	0.000123195	8.81469e-05	7.04173e-05	6.69565e-05	8.25329e-05	9.79966e-05	7.50544e-05	3.64799e-05	1.7345e-05	1.41514e-05	2.62549e-05	3.77037e-05	1.86786e-05	-1.05212e-05	0	4.16124e-05	5.24726e-05	1.27833e-05	-3.39728e-05	-5.02951e-05	-3.58997e-05	-1.26744e-05	-1.63168e-06	-9.26014e-06	-2.20966e-05	-1.82465e-05	-1.28411e-05	-2.58004e-05	-3.50121e-05	-2.9156e-05	-2.20779e-05	-2.15238e-05	-2.62195e-05	-3.01637e-05	-2.25035e-05	-1.19861e-06	1.33226e-05	1.37324e-05	1.03563e-05
329	5.26778e-05	6.07527e-05	4.76263e-05	2.9083e-05	1.56309e-05	1.17276e-05	2.04073e-05	3.18273e-05	3.28005e-05	4.02104e-05	6.07272e-05	6.19192e-05	3.7686e-05	1.65559e-05	1.56458e-05	3.41334e-05	5.38165e-05	6.25245e-05	7.30887e-05	7.50007e-05	4.53566e-05	8.18982e-06	6.10639e-06	5.09429e-05	0.000106188	0.000117446	8.65941e-05	6.85876e-05	8.53137e-05	9.24128e-05	5.96226e-05	2.62013e-05	2.36992e-05	3.69876e-05	5.73084e-05	7.5293e-05	7.16764e-05	5.10487e-05	2.6647e-05	4.0523e-06	-2.84577e-06	1.64413e-05	4.43712e-05	6.02129e-05	6.78405e-05	6.73721e-05	6.12908e-05	6.05847e-05	6.22392e-05
330	5.6923e-05	5.48005e-05	5.84615e-05	6.76788e-05	6.56824e-05	4.36117e-05	2.17895e-05	2.01252e-05	1.66406e-05	-4.33065e-06	-1.68895e-05	-4.05855e-06	1.67287e-05	2.91119e-05	4.33171e-05	6.55171e-05	6.54733e-05	3.1956e-05	1.29363e-05	2.15015e-05	1.34811e-05	-2.98225e-06	1.63513e-05	6.39867e-05	9.62538e-05	9.04337e-05	6.81345e-05	5.70101e-05	5.61086e-05	6.73599e-05	9.73107e-05	0.000125755	0.000127038	0.000104578	8.5886e-05	0.000101145	0.000137317	0.000145315	0.000114751	8.13454e-05	8.07856e-05	0.000111591	0.000140369	0.000145445	0.000134422	0.0001312	0.000138354	0.00014669	0.000170179
331	0.000135151	0.000148306	0.00014188	0.000122436	0.000110566	9.65542e-05	8.58317e-05	9.26827e-05	8.91527e-05	5.95131e-05	3.99005e-05	5.15396e-05	7.32397e-05	8.28077e-05	8.24407e-05	8.54337e-05	7.44567e-05	3.7215e-05	1.67959e-05	2.66712e-05	2.224e-05	-3.87745e-06	-8.28865e-06	2.98913e-05	7.17918e-05	7.1892e-05	4.00308e-05	1.69122e-05	2.24912e-05	4.91492e-05	7.39209e-05	8.60749e-05	9.54361e-05	9.68194e-05	8.07245e-05	6.84207e-05	7.219e-05	7.04825e-05	5.29172e-05	3.95945e-05	4.38518e-05	5.4396e-05	5.88177e-05	5.18956e-05	4.37032e-05	5.09551e-05	6.42088e-05	7.38634e-05	8.97914e-05
332	0.000110216	0.000103347	0.000103023	0.00010801	0.000105817	9.30251e-05	8.44276e-05	8.19132e-05	7.05284e-05	5.0863e-05	4.40105e-05	5.79006e-05	7.97302e-05	9.24601e-05	9.33716e-05	9.07454e-05	7.0479e-05	3.48442e-05	2.65915e-05	3.94024e-05	2.74855e-05	2.06567e-06	8.58086e-06	5.29944e-05	8.84283e-05	7.63955e-05	4.04331e-05	2.62298e-05	4.53897e-05	6.97258e-05	7.3107e-05	7.08076e-05	7.70007e-05	7.18393e-05	4.99809e-05	3.99297e-05	5.33408e-05	6.6437e-05	5.76981e-05	3.71496e-05	2.83642e-05	3.27975e-05	3.6897e-05	3.45534e-05	3.00018e-05	3.19179e-05	3.8928e-05	4.79721e-05	6.35794e-05
333	0.000211504	0.000201061	0.000196856	0.000194823	0.000182625	0.000161609	0.000141661	0.000129801	0.000110571	7.34922e-05	5.13531e-05	6.12177e-05	7.52912e-05	7.71234e-05	8.05681e-05	8.62156e-05	5.86348e-05	7.92245e-07	-2.11562e-05	-2.24511e-06	-1.52603e-05	-6.34203e-05	-6.86043e-05	-1.44656e-05	3.14756e-05	2.91998e-05	0	-1.94125e-05	-1.25527e-05	-2.27491e-06	-5.72329e-06	1.0555e-07	1.88019e-05	2.35271e-05	8.99875e-06	-2.04208e-06	9.32751e-06	2.40095e-05	8.03669e-06	-2.96629e-05	-5.40589e-05	-5.44709e-05	-4.61396e-05	-4.89584e-05	-6.002e-05	-5.48142e-05	-3.83112e-05	-2.85876e-05	-1.3159e-05
334	8.41346e-05	7.65844e-05	8.14764e-05	8.34389e-05	7.78331e-05	6.38158e-05	4.84919e-05	4.25423e-05	2.91484e-05	1.05053e-06	-9.42964e-06	1.06323e-05	4.27444e-05	7.41446e-05	9.75061e-05	0.000100206	6.43578e-05	8.29094e-06	-6.81138e-06	1.84374e-05	2.10566e-05	-6.49939e-06	-1.30705e-05	2.49133e-05	6.23915e-05	5.33108e-05	1.54315e-05	-1.08072e-05	-7.24817e-06	2.0996e-05	5.63816e-05	7.80399e-05	7.45729e-05	5.20069e-05	2.84097e-05	2.75445e-05	4.56631e-05	4.78906e-05	2.0644e-05	-1.0076e-05	-1.79017e-05	-5.06857e-06	1.53813e-05	2.50534e-05	1.72895e-05	1.50419e-05	2.32418e-05	2.84143e-05	3.47051e-05
[truncated: 1,825 more columns]
