# Supplementary material for: Reference database design for the automated analysis of microplastic samples based on Fourier transform infrared (FTIR) spectroscopy
Source: Anal Bioanal Chem. 2018 Jul 6;410(21):5131–41. doi: 10.1007/s00216-018-1156-x (PMC6113679; doi:10.1007/s00216-018-1156-x)
Supplement: Supplementary file 4 — (XLSX 3.76 mb) [file 216_2018_1156_MOESM5_ESM.xlsx]

## Sheet: Spectra_3600-1250cm-1
ID	Substance	Cluster Autoanalysis	3600	3598	3596	3594	3592	3590	3588	3586	3584	3582	3580	3578	3576	3574	3572	3570	3568	3566	3564	3562	3560	3558	3556	3554	3552	3550	3548	3546	3544	3542	3540	3538	3536	3534	3532	3530	3528	3526	3524	3522	3520	3518	3516	3514	3512	3510	3508
1	1_2_polybutadiene	26	-8.97394e-05	-0.000112943	-0.000143417	-0.000160951	-0.000164812	-0.000159316	-0.000159521	-0.000168812	-0.000166312	-0.000153072	-0.000151168	-0.00016762	-0.000182973	-0.000175931	-0.000145986	-0.000104955	-8.07837e-05	-9.33856e-05	-0.000116025	-0.000116925	-9.30262e-05	-4.43543e-05	1.21178e-05	3.47675e-05	1.80701e-05	-2.7206e-05	-5.97584e-05	-4.13216e-05	-1.19916e-05	5.78773e-06	-3.28391e-06	-4.72951e-05	-9.9006e-05	-0.000134023	-0.000139768	-0.000117879	-9.37023e-05	-9.2854e-05	-0.000109806	-0.000120086	-0.000125144	-0.000117996	-9.263e-05	-8.03152e-05	-8.23949e-05	-8.42525e-05	-9.7513e-05
4	fibre_acetate	9	0.00192408	0.0019176	0.00193482	0.00197143	0.00198547	0.00198583	0.00201213	0.00204589	0.0020528	0.00205055	0.00206131	0.00207447	0.00208398	0.00212453	0.00221379	0.00231226	0.00238095	0.0024153	0.00244545	0.00250407	0.0025805	0.00265647	0.00274444	0.00283653	0.00290381	0.00295786	0.00300878	0.00303366	0.0030408	0.00306577	0.00311352	0.00317071	0.00321896	0.00324596	0.00327817	0.00332507	0.00335038	0.00334274	0.00333597	0.00334986	0.00335936	0.00335772	0.00337717	0.00341551	0.00342649	0.00340026	0.00338557
5	acrylonitrile_butadiene	27	-3.05956e-05	-5.4213e-06	-1.7925e-05	-3.77935e-05	-4.02114e-05	-3.63365e-05	-2.71196e-05	-5.20682e-06	2.9764e-05	8.56847e-05	0.000141281	0.000166839	0.000182344	0.000224181	0.00029108	0.00037221	0.000461938	0.00054792	0.000633973	0.00073483	0.000846657	0.000964043	0.00108691	0.00119847	0.00128245	0.00134821	0.0014271	0.00153431	0.00164411	0.00174097	0.00182601	0.0018737	0.00187975	0.00189257	0.00193877	0.00198722	0.00201002	0.00201485	0.00202492	0.00204495	0.00204646	0.00203934	0.00205528	0.0020654	0.00204515	0.00200941	0.00197756
7	algae_fucus_serratus	14	0.00163035	0.00171514	0.00186055	0.00200185	0.00208429	0.00214801	0.00224732	0.00234382	0.00238501	0.00239978	0.0024354	0.00250927	0.00261976	0.00274876	0.00287209	0.00300286	0.00313917	0.0032286	0.00328165	0.00335873	0.00346174	0.00358408	0.00374448	0.00393434	0.00410349	0.00422148	0.00431905	0.00443196	0.00455003	0.00463459	0.00468095	0.00475096	0.00487644	0.00502351	0.00519443	0.00537169	0.00547956	0.00555397	0.00569122	0.0058675	0.00601613	0.00613446	0.00623823	0.00632507	0.0064232	0.00655082	0.00665804
8	algae_laminaria_digita_and_hyperborea	14	0.00142786	0.00154001	0.00157613	0.00168183	0.00189305	0.00196863	0.00198169	0.00212546	0.00219576	0.00213589	0.0021309	0.00224329	0.00241104	0.00259978	0.00280142	0.00290747	0.00291518	0.00303065	0.00320844	0.00331584	0.00341574	0.00352911	0.00361662	0.00368518	0.00381923	0.00401428	0.00415364	0.0042849	0.00447418	0.0046434	0.00472504	0.00473963	0.00479459	0.00494927	0.00515068	0.00532199	0.0054263	0.00552186	0.00566667	0.00584575	0.00598199	0.00607987	0.00620818	0.00634824	0.00647201	0.00659363	0.00672539
9	algae laminaria sacharina	14	0.00142038	0.00152437	0.00165404	0.00174099	0.00178579	0.0018583	0.00194881	0.00201784	0.00208697	0.00216727	0.0022471	0.00232282	0.0024119	0.00253575	0.00265376	0.00272878	0.00279462	0.00286837	0.00294301	0.00302676	0.0031122	0.00320614	0.00333413	0.00348015	0.00359925	0.00370809	0.0038519	0.00398939	0.00407053	0.00412872	0.00419601	0.00426139	0.00432095	0.00439857	0.00451747	0.00466331	0.00478666	0.00487345	0.00497484	0.00510921	0.0052377	0.00535597	0.00548283	0.0056001	0.00570455	0.00580943	0.00587887
10	alginic_acid_ sodium_salt	14	0.00339374	0.00353704	0.00369386	0.00388189	0.00407505	0.00425737	0.00442051	0.00458047	0.00476223	0.0049621	0.00516197	0.00535106	0.00554588	0.00576248	0.0059849	0.00620181	0.00640196	0.00657396	0.00674885	0.00695346	0.00717977	0.00742196	0.00767353	0.00789407	0.00804858	0.00817488	0.00834825	0.00858673	0.00883695	0.00905114	0.00922254	0.00937945	0.00955525	0.00974967	0.00995956	0.0101749	0.0103643	0.0105168	0.0106717	0.0108665	0.0110664	0.0112499	0.0114505	0.0116627	0.0118492	0.0119907	0.0121112
11	fur_alpaca	13	0.00399078	0.00417566	0.00436562	0.00455745	0.00476012	0.00497162	0.00519459	0.00543022	0.00567043	0.00590592	0.00612101	0.00632275	0.00655685	0.00683324	0.00711457	0.00738239	0.00762306	0.00783549	0.00806052	0.00831543	0.00857973	0.00883968	0.00910221	0.00938587	0.00966844	0.00991472	0.0101637	0.0104476	0.010719	0.01096	0.0112024	0.0114447	0.0116816	0.0119201	0.0121453	0.0123582	0.0125774	0.0128098	0.0130498	0.0132675	0.0134541	0.0136579	0.0138969	0.0141283	0.0143296	0.0145181	0.0147116
12	polyethylene_wax_oxidized	1	0.000112308	-6.49797e-05	-0.000205687	-0.000324001	-0.000455446	-0.00055141	-0.000562684	-0.00053607	-0.000522	-0.000519626	-0.000527304	-0.000538521	-0.000537716	-0.000530717	-0.000506059	-0.000453046	-0.000397665	-0.000348866	-0.000299103	-0.00024853	-0.000204463	-0.000173607	-0.000137171	-7.68e-05	-1.48346e-05	-2.14514e-05	-7.72824e-05	-0.000104805	-0.000131766	-0.00017654	-0.000203851	-0.000182149	-0.000155302	-0.000175985	-0.000219561	-0.00025531	-0.000276826	-0.000277066	-0.000265849	-0.000245153	-0.000212053	-0.000185105	-0.00018227	-0.000190263	-0.000191182	-0.000188355	-0.000166928
13	polyethylene_wax	1	6.47033e-05	-0.000130487	-0.000249513	-0.000334319	-0.000460662	-0.000563319	-0.000567659	-0.0005408	-0.000544944	-0.000553481	-0.000548657	-0.000539684	-0.000537489	-0.000550601	-0.000543296	-0.000489148	-0.000421036	-0.000360045	-0.000304574	-0.000258576	-0.000225725	-0.00019372	-0.000145848	-8.95792e-05	-2.69101e-05	-9.8263e-06	-6.65642e-05	-0.000124842	-0.000162771	-0.000189594	-0.000191219	-0.000152642	-0.000126734	-0.00016338	-0.000225207	-0.000260704	-0.000260069	-0.000241044	-0.000227735	-0.00021661	-0.000206296	-0.000203845	-0.000199472	-0.000197762	-0.000218851	-0.000238663	-0.000200701
14	polyethylene_wax	2	-0.000249145	-0.000387949	-0.000474757	-0.000550348	-0.000680449	-0.000796698	-0.000812341	-0.00077932	-0.000762891	-0.000757492	-0.000742801	-0.000708341	-0.000672379	-0.000660071	-0.000643708	-0.000592018	-0.000524209	-0.000459731	-0.000388697	-0.000311041	-0.000249653	-0.000201212	-0.000134493	-5.0751e-05	3.23101e-05	8.24888e-05	8.22527e-05	7.85838e-05	8.64893e-05	8.30948e-05	6.92481e-05	7.69829e-05	8.58292e-05	5.54066e-05	1.03924e-05	-1.64237e-05	-3.09441e-05	-4.96262e-05	-7.37212e-05	-8.09228e-05	-6.84616e-05	-5.43665e-05	-4.93291e-05	-5.17383e-05	-6.18641e-05	-7.29566e-05	-4.42124e-05
15	fur_angora_rabbit	13	0.00213847	0.0022588	0.00238718	0.0025102	0.00262105	0.00274386	0.0028913	0.00305233	0.00321861	0.00337895	0.00351333	0.00362738	0.00376406	0.00394102	0.00413432	0.00432302	0.0044869	0.0046316	0.00479618	0.00497833	0.00515426	0.00532493	0.00550234	0.0057098	0.00593075	0.00611491	0.00628514	0.00647917	0.00666391	0.00682958	0.00700076	0.0071768	0.00735635	0.00752853	0.00768169	0.00783629	0.00800462	0.00817638	0.00834575	0.00849558	0.00862761	0.00879681	0.00900309	0.00917847	0.00930993	0.00943309	0.00956738
18	polyester_epoxide	11	-0.000127435	-8.86374e-05	-1.65969e-05	1.96885e-05	-3.88683e-05	1.66469e-05	0.000232473	0.000263484	9.15342e-05	-1.46733e-05	2.0421e-05	0.000116614	0.000198376	0.000237657	0.000270461	0.000443363	0.00083652	0.00110068	0.000985568	0.000797422	0.000766678	0.000841474	0.00094892	0.00108832	0.00120979	0.0012813	0.00139765	0.00155532	0.00163494	0.00163717	0.00164822	0.00171917	0.00181936	0.00187772	0.00193117	0.00206825	0.00221683	0.00226874	0.00227804	0.00229114	0.00226594	0.00221973	0.00219881	0.0021955	0.00220892	0.0022367	0.00223282
20	epoxide_resin	11	-8.51492e-05	-7.9931e-05	-5.44561e-05	-3.87407e-05	-3.67374e-05	0.000101823	0.000283683	0.000206585	-1.54217e-06	-8.50986e-05	-5.05304e-05	6.7209e-06	6.38326e-05	9.66629e-05	0.000159633	0.000422331	0.000844492	0.00101848	0.000858027	0.000695068	0.000643774	0.000640333	0.00068662	0.000790428	0.00087532	0.000924247	0.00101734	0.00108827	0.00101428	0.000882642	0.000834215	0.000866485	0.000881525	0.000839725	0.00082242	0.000880268	0.000943818	0.000964847	0.000954969	0.000897486	0.000804524	0.000725387	0.000681989	0.00069721	0.000758941	0.000775426	0.00071585
21	polyester	11	0.000372433	0.000496091	0.00063916	0.000579984	0.000517338	0.00102199	0.00157315	0.00119214	0.000406896	2.85764e-05	-4.92363e-06	4.26432e-05	0.000100203	0.000141589	0.000357388	0.00111285	0.00205644	0.00211441	0.0013804	0.00082464	0.00062032	0.000524023	0.000567627	0.000772099	0.000915266	0.00097636	0.00117317	0.00132975	0.00114346	0.000802653	0.000637094	0.000659885	0.000674349	0.000643244	0.000733365	0.000950214	0.00109008	0.00108563	0.000996462	0.000837156	0.000674673	0.000578811	0.000527827	0.000532623	0.000614903	0.000677625	0.000654336
23	polyester_epoxide	11	-6.38603e-05	4.57363e-05	0.00011905	6.3658e-05	4.13594e-05	0.000352168	0.000703239	0.000560254	0.000180234	1.68416e-05	5.72991e-05	0.0001498	0.000254837	0.000371191	0.000570591	0.00101002	0.00152132	0.00158773	0.00127697	0.00107842	0.00105011	0.00106194	0.00115278	0.00133331	0.00146443	0.00153511	0.00168498	0.00182011	0.00176292	0.00161867	0.00157905	0.00164778	0.0017162	0.00175128	0.00180633	0.00190108	0.00197893	0.00199978	0.00196566	0.00188454	0.00180544	0.00176104	0.00172773	0.00169993	0.00168473	0.00166481	0.00163471
25	butyl_methacrylate_isobutyl_methacrolate	12	-0.000110792	-0.000141057	-0.000185941	-0.000195189	-0.000180142	-0.000191356	-0.000229144	-0.000257958	-0.000253071	-0.000220899	-0.0002003	-0.000207925	-0.000211361	-0.000193766	-0.000169713	-0.000138913	-0.000109013	-0.000100029	-0.000105694	-0.000107525	-8.76952e-05	-3.43477e-05	3.03886e-05	5.47034e-05	2.46047e-05	-1.70885e-05	-2.28179e-05	6.83277e-06	3.55488e-05	5.24044e-05	5.428e-05	4.08115e-05	2.31002e-05	7.5548e-06	7.774e-06	2.38641e-05	3.78495e-05	3.66798e-05	2.21075e-05	1.52189e-05	9.73947e-06	1.41765e-06	1.50437e-05	3.648e-05	4.02251e-05	2.71238e-05	3.66675e-06
26	fur_camel	13	0.00263447	0.00275917	0.00291327	0.00306574	0.00320458	0.00334614	0.00349781	0.00365038	0.00381641	0.00400935	0.00419063	0.00434128	0.0045071	0.00470215	0.00489713	0.00508337	0.00525195	0.00540405	0.00557764	0.0057783	0.00597516	0.00615366	0.00632873	0.00653156	0.00674956	0.00694622	0.00713571	0.00733772	0.00753552	0.00771641	0.0078854	0.00805989	0.00824486	0.00841387	0.00856659	0.00873279	0.00891187	0.00908537	0.00925583	0.00942374	0.00956916	0.00971461	0.00989514	0.0100792	0.0102324	0.0103689	0.0105181
27	wool_cashmere_crossbred	13	0.00258169	0.0027088	0.00286393	0.00301497	0.00314721	0.00328646	0.00343743	0.00358933	0.00376103	0.00395467	0.00412605	0.00426961	0.00443906	0.00464654	0.00486655	0.00507961	0.00524547	0.00537816	0.00554835	0.00574757	0.00592974	0.00609535	0.00626869	0.0064781	0.00671245	0.00692038	0.00709772	0.0072767	0.00746234	0.00765574	0.00785036	0.00802769	0.00819816	0.00837455	0.00854401	0.00870366	0.00886243	0.00902275	0.00919002	0.00934898	0.00948618	0.00964368	0.00982904	0.00999203	0.0101282	0.0102663	0.0104164
28	wool_cashmere_kasakhstan	13	0.00269021	0.00282052	0.00296015	0.00309473	0.00323094	0.00337459	0.00352553	0.00367974	0.00384565	0.00402471	0.00418063	0.00431596	0.004482	0.00467394	0.00486432	0.00506102	0.00524292	0.00539661	0.00556653	0.00576107	0.00594813	0.00612038	0.00629345	0.00648866	0.00669084	0.00687137	0.0070568	0.00726238	0.00745408	0.0076291	0.00780515	0.0079754	0.00814254	0.00831127	0.00846823	0.00862809	0.00880812	0.00898374	0.00914488	0.00929694	0.00943062	0.00957248	0.00974245	0.00989398	0.0100118	0.0101479	0.0103147
29	wool_cashmere_mongolia	13	0.00253818	0.00268597	0.00283851	0.00297845	0.00311828	0.00327901	0.00344869	0.00360833	0.00377146	0.00394585	0.00410708	0.00425438	0.00442195	0.00461039	0.00480623	0.00501948	0.00522344	0.00539034	0.00555338	0.00573542	0.00593391	0.00614654	0.00636246	0.00658377	0.00679134	0.00695711	0.00713793	0.00737072	0.00758311	0.00775449	0.00794053	0.00814302	0.00832998	0.00849807	0.00866044	0.00882982	0.00901416	0.00920355	0.00937819	0.00953678	0.00968654	0.00984802	0.0100357	0.0102169	0.0103693	0.0105183	0.0106807
30	fur_cat_european_shorthair	13	0.00337275	0.00353897	0.00371227	0.00387656	0.00402832	0.00419194	0.00437416	0.00455867	0.00475525	0.00496912	0.00516668	0.00534814	0.00555521	0.00578571	0.00602248	0.00627386	0.00650224	0.00668327	0.00688579	0.00713358	0.00737344	0.00758559	0.00779855	0.0080408	0.00828676	0.00850727	0.00873462	0.00898715	0.0092319	0.00944764	0.00964239	0.00984027	0.010059	0.0102705	0.0104573	0.010656	0.010876	0.0110941	0.0113026	0.0114845	0.0116335	0.0118092	0.0120405	0.0122593	0.0124277	0.0125795	0.0127401
31	cellulose	14	0.00188013	0.00204837	0.00219846	0.00235445	0.00253277	0.00274385	0.00297271	0.00318412	0.0033948	0.00363545	0.00387356	0.00408196	0.00429458	0.00453749	0.00480267	0.00509172	0.00539095	0.00567157	0.00595026	0.00624282	0.00653958	0.00685507	0.00719892	0.007537	0.00783282	0.00810804	0.00842926	0.00881001	0.00919415	0.00955897	0.00992182	0.010276	0.0106121	0.0109596	0.0113482	0.0117527	0.0121417	0.0125159	0.0128936	0.0132948	0.0137071	0.0141266	0.0145618	0.014986	0.0153935	0.0158059	0.0162268
32	cellulose_acetate	9	0.00360716	0.00363155	0.00362518	0.0036341	0.00366613	0.00369884	0.00372942	0.00376853	0.00381174	0.00385593	0.00391165	0.00396917	0.00402652	0.00410332	0.00419158	0.00428316	0.00437253	0.00443256	0.00447695	0.00454376	0.00462404	0.0047075	0.00480329	0.00487997	0.00491503	0.00495053	0.00502367	0.00512304	0.00521828	0.00529403	0.00534273	0.00536216	0.00536669	0.00537996	0.00541806	0.00545787	0.00548018	0.00550081	0.00552418	0.00553951	0.00553322	0.00552506	0.00554581	0.00556184	0.00554438	0.00551947	0.00550182
33	cellulose_acetate_butyrate	9	0.000221817	0.000178055	0.000134326	0.000114361	0.000109861	9.71694e-05	7.20391e-05	5.17553e-05	5.90396e-05	8.60984e-05	0.000104384	0.000100892	8.92909e-05	0.000100136	0.000151227	0.000227583	0.000285503	0.00029995	0.000302494	0.000322355	0.0003498	0.000383219	0.000424935	0.000441649	0.000409559	0.00036227	0.000359571	0.000408557	0.000444984	0.000428232	0.000383329	0.000344712	0.000316475	0.000293822	0.000278511	0.000252887	0.00020925	0.000159092	0.000111376	7.46758e-05	3.10982e-05	-1.18424e-05	-2.09111e-05	-1.90881e-05	-3.06379e-05	-5.44021e-05	-8.89781e-05
34	cellulose	14	0.00488431	0.00509739	0.00532418	0.00571743	0.00608798	0.00609794	0.00620614	0.00698904	0.00803471	0.00882137	0.00940468	0.00992981	0.0104408	0.0109902	0.0114409	0.0115442	0.0116621	0.012451	0.0136682	0.0147074	0.0155596	0.0164052	0.0171866	0.0178854	0.0186559	0.0194881	0.0202605	0.0211091	0.022187	0.0233463	0.0243841	0.025342	0.0263833	0.0274803	0.0285117	0.0295302	0.0306428	0.0318477	0.0331561	0.0346017	0.0361328	0.0377175	0.0393695	0.0410599	0.0427817	0.0446176	0.0466401
35	cellulose triacetate	9	0.00137886	0.00134817	0.00128266	0.00122231	0.00119709	0.00120011	0.001194	0.00115724	0.00112877	0.00114267	0.00117036	0.0011766	0.00116989	0.00117066	0.00119211	0.00124864	0.00130752	0.00131465	0.00129031	0.00127919	0.00128693	0.00131505	0.00135694	0.00137123	0.00133841	0.00129845	0.00129601	0.0013252	0.00135482	0.0013687	0.00135155	0.00130733	0.00125616	0.00121186	0.00119835	0.00120859	0.00120322	0.00116653	0.00111576	0.00107425	0.0010357	0.000994044	0.000969055	0.000960549	0.000947667	0.000915779	0.000865486
36	cellulose_propionate	9	0.000615577	0.000633461	0.000647203	0.000670779	0.000689874	0.000712865	0.000760815	0.000817482	0.000877721	0.000950331	0.00102087	0.00108445	0.00116458	0.00126586	0.00136968	0.00147859	0.00158799	0.00167435	0.00174782	0.00182671	0.00191114	0.00201811	0.00214575	0.00223599	0.00225637	0.00224973	0.00227904	0.00235719	0.0024437	0.00249931	0.00251427	0.00251076	0.00250824	0.00250523	0.00250919	0.00251976	0.00251236	0.00247377	0.0024361	0.0024258	0.002409	0.00237896	0.00237129	0.00237402	0.00236829	0.00235702	0.00233159
37	chitin_crangon_antonia	19	0.0019887	0.00214261	0.0022796	0.00235497	0.00241437	0.00254953	0.00272618	0.00284674	0.00291911	0.00299737	0.00308296	0.00316081	0.00325223	0.00337703	0.00351618	0.00367275	0.00386374	0.00402077	0.00409306	0.00415439	0.00426983	0.00444167	0.00463945	0.00482867	0.00499764	0.00515717	0.0053238	0.00548961	0.00563616	0.00576382	0.00588167	0.00600684	0.00614395	0.00628636	0.00645351	0.00664869	0.00682672	0.00697682	0.00713924	0.00730283	0.00742037	0.00751215	0.00761699	0.00772556	0.00784178	0.00797686	0.0081135
38	chitin_from_crustacean_shells	19	0.00105565	0.00110563	0.00115787	0.00122116	0.00124458	0.00119997	0.00119271	0.00131191	0.00148188	0.00160456	0.00167081	0.00171487	0.00176295	0.00182443	0.00184599	0.0018165	0.0018527	0.00198462	0.00209267	0.0021367	0.00219827	0.00230987	0.00241157	0.00249161	0.00257991	0.00266206	0.00273402	0.00282759	0.00296171	0.00311241	0.00322278	0.00328251	0.00334874	0.00346791	0.00361068	0.00371486	0.00378109	0.00387152	0.00403937	0.00423442	0.00437007	0.0044956	0.00469675	0.00491998	0.00508801	0.00524587	0.00544689
40	fibre_cocoanut	14	0.00458122	0.00474406	0.0049151	0.00509433	0.00526255	0.00542897	0.00561828	0.00582102	0.00600695	0.00616717	0.00631144	0.00645559	0.00662099	0.0068207	0.00703669	0.00724408	0.00744025	0.00763259	0.00782904	0.00802973	0.00822327	0.00840962	0.00861302	0.00884411	0.00907884	0.00929679	0.00949446	0.00967379	0.00985371	0.0100512	0.0102509	0.0104492	0.0106579	0.0108704	0.0110898	0.0113201	0.0115371	0.0117227	0.0119106	0.0121155	0.0123041	0.0124834	0.012678	0.0128859	0.0130787	0.013236	0.013399
41	copolyamide	7	7.77599e-06	2.1938e-05	3.58945e-05	5.49335e-05	1.6016e-05	-4.67743e-05	1.85642e-05	0.000100413	2.25009e-05	-0.000131471	-0.000218495	-0.000206163	-0.000157004	-0.000137975	-0.00017854	-0.000226651	-0.000128814	0.000101226	0.000175165	0.000105201	4.39758e-05	2.45479e-05	7.62494e-06	4.67355e-06	3.52732e-05	5.53403e-05	8.18216e-05	0.000155376	0.000218225	0.000199646	0.000114453	4.38385e-05	5.18731e-05	9.05531e-05	0.000111415	0.000164703	0.000250726	0.000298184	0.000309606	0.000312259	0.000311487	0.000314597	0.000312137	0.000315587	0.000352287	0.000396917	0.000402723
42	copolyamide	7	9.50504e-05	3.42575e-05	-5.18188e-05	-0.000118513	-0.000189021	-0.000171428	-1.1537e-05	3.72895e-05	-6.86887e-05	-0.000117778	-7.07117e-05	-2.36953e-05	-1.5764e-05	-5.46675e-05	-0.000128001	-0.000158084	-5.69842e-05	6.88627e-05	4.94145e-05	2.41963e-05	6.08249e-05	5.96732e-05	1.1172e-05	1.13028e-05	5.55128e-05	5.55566e-05	5.25244e-05	0.000129783	0.000206175	0.000190205	0.000125629	7.63174e-05	5.56341e-05	7.0403e-05	0.000123371	0.000202117	0.000280418	0.000339961	0.000380942	0.000374597	0.000315952	0.000270956	0.000274361	0.000318403	0.000379907	0.000410216	0.000403925
43	copolyester	11	-0.000180603	-0.000226526	-0.00026993	-0.000320097	-0.0003926	-0.000392298	-0.000269446	-0.000169587	-0.000177825	-0.000224442	-0.000222335	-0.000164548	-9.97135e-05	-4.87541e-05	-1.84086e-06	0.000101568	0.000354021	0.000647684	0.00075194	0.000744116	0.000756278	0.000760548	0.00073118	0.000759331	0.000875641	0.000970323	0.00106012	0.00121673	0.00129412	0.00120708	0.00108742	0.00102474	0.000991857	0.000961228	0.000954866	0.000989655	0.00102753	0.00102986	0.000981911	0.000864014	0.000709048	0.000598649	0.000573426	0.000602183	0.000627542	0.000594655	0.00050545
44	copolyester	11	-0.000231619	-0.00031535	-0.000342013	-0.000362286	-0.000461431	-0.000452771	-0.000241764	-0.000173328	-0.000331216	-0.000459898	-0.000478099	-0.000465239	-0.00041863	-0.000297766	-0.000121067	0.000124373	0.000478496	0.000667211	0.000531927	0.000397606	0.000421988	0.000485951	0.000518989	0.000581604	0.00066292	0.000713916	0.000807532	0.000934034	0.000953189	0.000871218	0.000804281	0.000778583	0.000743449	0.0007095	0.000714157	0.000717328	0.000688099	0.000667306	0.000644489	0.000540444	0.000372032	0.000263289	0.000256905	0.000268813	0.000243423	0.000198099	0.000181627
45	copolyester	11	-0.000179589	-0.000218341	-0.000230473	-0.000230702	-0.000306581	-0.00034991	-0.000204454	-7.69535e-05	-0.000114585	-0.000157897	-8.67561e-05	1.46855e-06	2.39653e-06	1.47065e-05	0.000107285	0.000207497	0.000340199	0.000518393	0.000599996	0.000618639	0.000664316	0.000713554	0.000716864	0.000675422	0.000626393	0.000627686	0.00073476	0.000892296	0.000980205	0.000989213	0.00097681	0.000970983	0.000946223	0.000848336	0.000711883	0.000646743	0.000650724	0.000638103	0.000581662	0.00047711	0.000379786	0.000364492	0.000392077	0.000385701	0.000362307	0.000382308	0.000414174
47	fibre_cotton_combers	14	0.000415207	0.000479101	0.00056723	0.000659263	0.000737611	0.000816003	0.000921166	0.00103551	0.00112496	0.00119962	0.00127545	0.00135574	0.00145517	0.00159193	0.00175235	0.00190262	0.00204005	0.00217082	0.0022895	0.00241576	0.00256727	0.00272681	0.00289486	0.00309311	0.00331154	0.00351252	0.00367266	0.00380849	0.00395158	0.00412209	0.00432369	0.0045386	0.00474157	0.00493179	0.00514234	0.0053794	0.00559607	0.00577734	0.00597194	0.00619716	0.00641002	0.00659856	0.00680499	0.00705535	0.00731013	0.00753241	0.00776678
48	fibre_cotton_US_pima	14	0.000424876	0.000464588	0.000539355	0.000635415	0.000711362	0.000779944	0.000865805	0.000956479	0.00103535	0.00111012	0.00118741	0.00125942	0.00133381	0.0014457	0.00159514	0.00173106	0.00183862	0.00194852	0.00207109	0.00219476	0.00231376	0.00244322	0.00260817	0.00279787	0.00298465	0.00316222	0.00331426	0.00343218	0.00355397	0.00371089	0.00388429	0.00405891	0.00423836	0.00441418	0.00459428	0.00478802	0.00497013	0.00513716	0.00533022	0.0055437	0.00572657	0.00588744	0.00607611	0.00630581	0.00653272	0.00672207	0.0069206
49	fibre_cotton_uzbekistan	14	0.000785147	0.00087232	0.000989626	0.00110912	0.0012007	0.00128511	0.00139491	0.00151826	0.00162592	0.00171357	0.00179633	0.00189381	0.00201875	0.00217517	0.00235197	0.00252305	0.00267341	0.00281612	0.0029715	0.0031399	0.00330908	0.00348086	0.00367332	0.00388059	0.00407936	0.00426955	0.00444027	0.00457698	0.00471554	0.00489433	0.00509697	0.00530971	0.00553132	0.0057326	0.00592602	0.00615284	0.00639206	0.00660989	0.0068192	0.00703141	0.00723867	0.00745209	0.00768495	0.00793198	0.00816773	0.00837881	0.00860696
50	fur_cow	13	0.00398416	0.00415995	0.00436496	0.00456277	0.00474595	0.00496388	0.00520935	0.00542446	0.0056253	0.00586034	0.00610617	0.00633616	0.00657238	0.00682478	0.00708946	0.00736401	0.00761581	0.00783257	0.00807469	0.00835782	0.00863114	0.00888486	0.00914068	0.00941886	0.00970628	0.00996646	0.0102211	0.0104936	0.0107516	0.0109891	0.011226	0.0114687	0.0117271	0.0119874	0.0122264	0.0124615	0.0127055	0.0129409	0.0131693	0.0133876	0.0135801	0.0137915	0.0140476	0.0142839	0.0144747	0.0146643	0.0148662
51	crangon _chitin_exuvie	19	0.00161484	0.0017116	0.00178815	0.00183325	0.0018656	0.00190494	0.00194974	0.00202033	0.00214959	0.00232852	0.00250034	0.00261418	0.00268499	0.00274496	0.00279636	0.00286906	0.00298758	0.00312237	0.00324208	0.00333077	0.00339002	0.00343668	0.00349809	0.00362785	0.00382304	0.00399206	0.00408495	0.00415175	0.00423347	0.00430007	0.00435587	0.00446238	0.00462376	0.00477285	0.00487551	0.00495203	0.00501718	0.00507506	0.00514661	0.00527156	0.00543335	0.00555834	0.00564142	0.00572727	0.00581227	0.00587825	0.00594234
52	polyethylene_wax	1	3.00203e-05	-0.000140272	-0.000267175	-0.000356289	-0.000472316	-0.000566467	-0.000570737	-0.00053727	-0.00052277	-0.000512097	-0.000499745	-0.000493297	-0.000483002	-0.000465099	-0.000433473	-0.000395979	-0.000371914	-0.000354703	-0.000326787	-0.000272454	-0.000207466	-0.000165648	-0.00013335	-8.58974e-05	-2.50069e-05	-9.35929e-06	-5.97022e-05	-0.000101903	-0.000113825	-0.000118774	-0.000117393	-8.01189e-05	-4.58537e-05	-6.82314e-05	-0.000112618	-0.000140019	-0.000153763	-0.000156954	-0.000149316	-0.000136412	-0.00012704	-0.000121898	-0.000130778	-0.000156158	-0.00018151	-0.000197801	-0.000183078
53	polyethylene_wax	1	0.00016719	-5.34039e-05	-0.000200933	-0.000284804	-0.000396948	-0.000509474	-0.000528013	-0.000481862	-0.000451728	-0.000445704	-0.000443368	-0.000437354	-0.000426957	-0.000425096	-0.000427373	-0.000415158	-0.000383965	-0.000332459	-0.000269496	-0.000216748	-0.000193211	-0.000185829	-0.000153261	-9.26679e-05	-2.6402e-05	-6.60279e-06	-4.14536e-05	-6.8999e-05	-8.65618e-05	-0.000112737	-0.000142401	-0.000134406	-0.000109683	-0.000133127	-0.000183573	-0.000206587	-0.000203447	-0.000190818	-0.000169489	-0.000144853	-0.000134746	-0.000134126	-0.000134367	-0.0001452	-0.000169224	-0.000185217	-0.000158343
54	polyethylene_wax_oxidized	1	6.30587e-05	-0.000127192	-0.000239821	-0.000321184	-0.000453208	-0.000561321	-0.000566357	-0.000544264	-0.000552128	-0.000554367	-0.000539226	-0.000517792	-0.00049982	-0.000503766	-0.000494037	-0.000441245	-0.000387789	-0.000349145	-0.000308109	-0.000262407	-0.000219494	-0.000191878	-0.000164746	-0.000110562	-3.39316e-05	-5.6428e-07	-2.14119e-05	-3.60631e-05	-5.14906e-05	-8.1772e-05	-0.000105343	-8.76154e-05	-6.29141e-05	-8.55239e-05	-0.000134453	-0.000166717	-0.000171787	-0.000161572	-0.000147532	-0.000125591	-0.000105258	-0.000101072	-0.00011553	-0.00013986	-0.000160577	-0.000167502	-0.000137249
57	sealing_ring_Gardena_1124_large	28	0.000898826	0.000988352	0.00109128	0.00121625	0.00135067	0.0015049	0.00161985	0.00171631	0.00177107	0.00186104	0.00193486	0.00201767	0.0020803	0.00217299	0.0022366	0.0023381	0.00238613	0.00240875	0.00239239	0.00240875	0.00240504	0.00241436	0.00240927	0.00242875	0.00241885	0.00237637	0.0023338	0.00230498	0.00224768	0.00215416	0.00209402	0.00202333	0.0019571	0.00186911	0.00179444	0.00169284	0.00162726	0.00154528	0.00148301	0.00136994	0.00128696	0.00120627	0.00117391	0.00110075	0.00103586	0.000959196	0.000911379
58	sealing_ring_Gardena_1124_small	29	0.000150822	8.51899e-05	1.93876e-05	3.26689e-05	4.70201e-06	0.000107443	6.66186e-05	4.93565e-05	-0.000100388	-1.55553e-05	-5.88882e-05	-1.85945e-05	-0.000160117	-7.84092e-05	-6.10547e-05	0.00011629	9.56174e-05	0.000122508	2.36614e-06	4.92661e-05	1.96223e-05	5.03349e-05	-1.22765e-05	2.49998e-05	4.18363e-05	4.23785e-05	3.59059e-05	4.07483e-05	4.93571e-05	1.29904e-05	5.65037e-05	1.85175e-05	5.3863e-05	-4.21446e-05	-4.94646e-06	-7.71095e-05	2.47102e-05	-3.85158e-05	2.09421e-05	-0.000110031	-8.10378e-05	-0.000145439	5.31506e-06	5.95153e-07	8.40163e-05	1.97005e-05	8.01906e-05
59	sealing_ring_Gardena_2824_large	28	0.00530017	0.0056766	0.00605125	0.0065194	0.0069359	0.00744246	0.00778702	0.00814571	0.00835623	0.00870062	0.00887592	0.00915399	0.00924059	0.00945514	0.00952334	0.00976207	0.00977712	0.00978683	0.00962433	0.00961973	0.00948817	0.00940297	0.00923142	0.00915194	0.00900901	0.00882294	0.00860969	0.00837923	0.00813263	0.00782187	0.0075994	0.00729544	0.00706088	0.00669595	0.00645302	0.00612897	0.00596388	0.00562096	0.00541037	0.00500981	0.00478059	0.00450973	0.00445175	0.00421694	0.00406211	0.00377704	0.00365382
61	sealing_ring_Gardena_2824_medium	28	0.00244185	0.00271364	0.00298008	0.0032716	0.00355787	0.00389098	0.00415948	0.00441213	0.00457504	0.00480846	0.0049685	0.00516465	0.00530057	0.00545454	0.00553961	0.00569087	0.00575105	0.00580954	0.00578547	0.00581802	0.00580556	0.00580425	0.00575222	0.00570999	0.00563892	0.00555762	0.00547161	0.00535988	0.00521531	0.0050448	0.00489571	0.00471416	0.00455982	0.00435369	0.00419044	0.00397715	0.0038365	0.00364217	0.00350603	0.00328989	0.00312373	0.00295138	0.00286554	0.00269949	0.00255986	0.0023956	0.00229581
62	fur_dog	13	0.00366684	0.00384758	0.00403153	0.00419283	0.00432837	0.00447244	0.00464806	0.00483808	0.00503498	0.00523854	0.00542079	0.00559127	0.00579288	0.00600937	0.00622135	0.0064456	0.00664979	0.00681273	0.00698735	0.00719213	0.00740063	0.00760307	0.00781392	0.00805235	0.00829083	0.00849082	0.0086804	0.00889218	0.00910176	0.00929896	0.00949957	0.0096962	0.0098852	0.0100691	0.0102414	0.0104106	0.0105911	0.0107832	0.0109763	0.0111465	0.0112858	0.0114375	0.0116263	0.0118029	0.0119343	0.0120621	0.0122222
64	polystyrene_expanded	5	-0.000130568	-0.000195799	-0.00011892	-4.79559e-05	-0.000172859	-0.000317593	-0.000209109	-8.81982e-05	-0.000177144	-0.000292703	-0.000291971	-0.000231103	-0.000215046	-0.000252878	-0.000284116	-0.000267337	-0.00013816	2.90082e-05	3.30067e-05	-4.6286e-05	-6.66893e-05	-4.44097e-05	-3.12871e-05	-2.0286e-05	-1.0766e-06	-2.08854e-05	-7.17875e-05	-8.56883e-05	-7.5273e-05	-9.86063e-05	-0.000168802	-0.000211876	-0.000185316	-0.000171663	-0.000215667	-0.000236185	-0.000203021	-0.000187577	-0.000187265	-0.000157376	-0.000136382	-0.00014693	-0.000139606	-0.000112706	-0.000100461	-8.91348e-05	-8.11572e-05
65	copolyester	11	-0.000119657	-0.000151189	-0.000159977	-0.000156459	-0.000253437	-0.00043129	-0.000457851	-0.000355466	-0.000340603	-0.000383506	-0.000394755	-0.000360862	-0.000315062	-0.000291966	-0.000283334	-0.000267559	-0.000202072	-9.45823e-05	-5.51313e-05	-7.86897e-05	-9.52355e-05	-9.58968e-05	-8.7992e-05	-4.72663e-05	1.00104e-05	2.73694e-05	4.5731e-05	0.000118056	0.000156537	0.000124722	0.000123835	0.000188364	0.000218621	0.000157573	7.84374e-05	6.58078e-05	0.000113566	0.000142006	0.000115216	4.45914e-05	-3.70473e-05	-4.02851e-05	5.33479e-05	0.000112348	5.8189e-05	-1.95357e-05	-3.39951e-05
66	copolyester	11	-0.000114154	-0.000180202	-0.000243659	-0.000275476	-0.000401392	-0.000579472	-0.000590349	-0.00053766	-0.000578227	-0.000608835	-0.00059361	-0.000579329	-0.000548143	-0.000495607	-0.000455034	-0.000436178	-0.000420404	-0.000379719	-0.000314643	-0.00025075	-0.0002182	-0.000200051	-0.000143529	-5.86099e-05	1.78253e-05	8.1355e-05	0.000155691	0.000234036	0.000247724	0.000198053	0.000163236	0.00017461	0.000191676	0.000164717	9.28388e-05	2.00883e-05	9.28654e-06	6.52231e-05	0.000117482	0.000132032	0.000122849	9.64382e-05	7.17063e-05	4.90026e-05	-3.90349e-06	-6.61688e-05	-8.66184e-05
68	polystyrene_expanded	5	-0.000228346	-0.000166673	-0.000103324	-0.000108967	-0.000196284	-0.000145647	0.000120045	0.000198165	2.43211e-05	-9.65253e-05	-0.000116506	-0.000155638	-0.000197105	-0.000193993	-0.000172047	-5.50103e-05	0.000246679	0.000432283	0.000295758	0.000118334	2.87262e-05	-3.01714e-05	-4.10756e-05	1.89666e-05	7.08705e-05	5.40489e-05	6.40482e-05	0.000121206	0.000102327	-1.70186e-06	-8.25529e-05	-7.98941e-05	-2.54686e-05	2.00773e-05	4.03694e-05	5.33287e-05	8.70578e-05	0.000156707	0.000188853	0.00011868	3.04767e-05	-1.18539e-05	-2.3931e-05	1.86066e-05	9.65407e-05	0.000115847	7.90953e-05
80	polyethylene_high_density	1	4.60335e-05	-7.03682e-05	-0.00019836	-0.0003284	-0.000397131	-0.000423369	-0.000474363	-0.000536729	-0.000567532	-0.000561688	-0.00054824	-0.000546386	-0.000533177	-0.000498872	-0.000466248	-0.000450869	-0.000449506	-0.000433186	-0.000369926	-0.000276599	-0.000190996	-0.000130897	-9.75056e-05	-6.93513e-05	-2.33515e-05	-1.13959e-05	-4.25193e-05	-4.77549e-05	-3.91057e-05	-3.45084e-05	-3.09493e-05	-3.07021e-05	-5.48116e-05	-0.000116766	-0.000197431	-0.000268779	-0.000309208	-0.000285907	-0.000209973	-0.000155485	-0.000137586	-0.000111185	-9.80958e-05	-0.000128036	-0.000158461	-0.000164058	-0.000159992
81	fibre_urtica_dioica_L_conar_fibra	14	0.00245206	0.00256497	0.00272754	0.00292866	0.00309515	0.00321867	0.00335873	0.00351941	0.00366492	0.003804	0.00394993	0.00409392	0.00424458	0.00441807	0.00461488	0.00482633	0.00502777	0.00519554	0.00535603	0.00553971	0.00573063	0.00592816	0.00614681	0.00637152	0.0065848	0.00677869	0.00694176	0.00708616	0.00724902	0.00744511	0.00765635	0.00786806	0.00807876	0.00828584	0.00848618	0.00867924	0.0088682	0.00905851	0.00926496	0.00947803	0.00965644	0.00981054	0.00999359	0.0102208	0.0104432	0.0106235	0.0108084
82	fibre_flax	14	0.00230536	0.00242763	0.00257369	0.00273771	0.00288748	0.00303866	0.00321755	0.00340603	0.00358369	0.00374147	0.00388514	0.00404775	0.00423677	0.00444824	0.00468734	0.00492957	0.00514911	0.0053407	0.00552442	0.00573301	0.00596182	0.0061958	0.00644462	0.00671135	0.00698018	0.0072285	0.0074371	0.00762162	0.00782693	0.00806034	0.00829587	0.00853926	0.00879963	0.0090644	0.00933642	0.00960636	0.0098543	0.0100918	0.0103446	0.0106057	0.0108405	0.0110659	0.0113336	0.0116395	0.0119282	0.012176	0.0124282
85	fibre_grass	14	0.00195239	0.00205158	0.00216393	0.00228841	0.00238445	0.00246513	0.00258605	0.00274042	0.00288737	0.00302154	0.00314174	0.00324197	0.00334936	0.00350813	0.00370661	0.0038955	0.00406523	0.00422018	0.00436442	0.00452018	0.00468789	0.00485707	0.00504429	0.0052499	0.00544723	0.00562487	0.00577122	0.00589001	0.00602523	0.0062063	0.00641192	0.00660665	0.00678087	0.00695687	0.00715104	0.0073406	0.0075116	0.00767944	0.00786007	0.00804461	0.00820082	0.00832996	0.00847671	0.00867633	0.00888737	0.00905352	0.00921302
86	polyethylene_high_density	1	0.000374184	0.000307555	0.000246535	0.000153206	2.28616e-07	-2.77101e-05	8.61736e-05	2.91272e-05	-0.000164092	-0.000248408	-0.000232681	-0.000259382	-0.000316143	-0.00031541	-0.000265814	-0.000132868	0.000153062	0.000328138	0.000171042	-5.20706e-05	-0.000128063	-0.000105683	-7.0454e-05	-2.60127e-05	-6.62107e-06	-1.70481e-05	1.8181e-05	4.85842e-05	-2.12299e-05	-0.000132576	-0.000177143	-0.000173056	-0.000196302	-0.000241598	-0.000219386	-8.43686e-05	4.41797e-05	6.88494e-05	3.87906e-05	-1.50682e-05	-7.46332e-05	-0.00010631	-0.000121909	-0.000134504	-0.00012709	-0.000120579	-0.000149665
87	polyethylene_high_density	1	0.000392917	0.000303208	0.000239204	0.00013892	-2.70351e-05	-8.80583e-05	5.14606e-05	0.000112359	-2.59018e-05	-0.000169614	-0.00020882	-0.000209774	-0.000250062	-0.000303858	-0.000298557	-0.000164442	9.29902e-05	0.000220291	0.000121653	1.18919e-05	-4.65898e-05	-8.10339e-05	-6.5822e-05	-1.59889e-05	-1.01584e-05	-5.6714e-05	-4.81147e-05	1.43427e-05	1.57826e-05	-6.74135e-05	-0.000159635	-0.000188287	-0.000151536	-0.000111032	-8.03402e-05	-4.82355e-05	-3.24029e-05	-2.7512e-05	-4.05905e-05	-0.000116482	-0.000219855	-0.000260126	-0.000239474	-0.000181808	-7.93103e-05	2.97819e-06	8.44523e-06
88	polyethylene_high_density	1	0.000781718	0.000711297	0.000653086	0.000464652	0.000236595	0.00039245	0.000730825	0.00053624	8.72123e-06	-0.000304293	-0.000368355	-0.000361999	-0.00035418	-0.000350287	-0.000264628	0.00011376	0.000713264	0.000900708	0.000589985	0.000312501	0.000146483	2.789e-06	2.60384e-05	0.000211369	0.000318059	0.000281707	0.00035756	0.000449203	0.000290384	5.48882e-06	-0.000136237	-0.000102171	-7.76028e-05	-0.000142356	-0.000136904	2.53745e-05	0.000160885	0.000143228	6.26226e-05	-2.40942e-05	-0.000104211	-0.00015552	-0.000187733	-0.000189345	-0.00012809	-7.43577e-05	-0.000121575
89	fibre_hemp_fine	14	0.00186344	0.00199096	0.00215137	0.00232504	0.00247108	0.00260182	0.00275863	0.00293647	0.00310379	0.00326477	0.00343018	0.0035848	0.00373529	0.00392928	0.00417233	0.0044136	0.00462564	0.00481968	0.00501904	0.00523749	0.00546495	0.00569646	0.00594297	0.00620261	0.00646757	0.00673315	0.00697974	0.00719839	0.00741686	0.00766592	0.00793562	0.00819765	0.00845594	0.00873135	0.0090259	0.00931965	0.00958729	0.00982944	0.0100811	0.0103549	0.0106253	0.0108981	0.0112001	0.0115232	0.0118313	0.0121115	0.0124103
90	fibre_hemp_rough	14	0.00184003	0.00196754	0.00212632	0.00230696	0.00246574	0.00259901	0.002752	0.00293616	0.00311961	0.00328956	0.00345037	0.00360688	0.0037727	0.00398172	0.004229	0.00445723	0.00465968	0.00486924	0.00509568	0.00533131	0.00556235	0.0057927	0.00604641	0.00633401	0.00663551	0.00691673	0.00714901	0.007344	0.00756581	0.0078474	0.00814572	0.00843293	0.00871566	0.00899456	0.00929083	0.00959944	0.00987512	0.0101228	0.0103935	0.0106956	0.0109911	0.0112765	0.0115849	0.0119304	0.0122692	0.0125612	0.012861
91	alkyd_varnish	12	6.61718e-06	1.59588e-05	5.87714e-05	0.000131675	0.000226275	0.000343528	0.000467009	0.000586941	0.000713319	0.000849152	0.00101004	0.00118464	0.00132994	0.00147089	0.00166809	0.00190166	0.00211618	0.00232023	0.00253175	0.00272243	0.00288159	0.00305631	0.00328562	0.00352904	0.00373539	0.00391605	0.00408441	0.00424068	0.00440351	0.00457094	0.00473008	0.0048963	0.00506443	0.0052021	0.00531448	0.00542276	0.00552002	0.00560638	0.00570128	0.00579561	0.00585276	0.00587482	0.00588381	0.00587128	0.00585201	0.00585745	0.00588456
92	alkyd_varnish	12	-4.54569e-05	-3.60844e-05	-4.33726e-06	3.77205e-05	9.98447e-05	0.000178591	0.000251934	0.000329184	0.000428791	0.000540394	0.000652028	0.000761262	0.000871655	0.00100284	0.0011682	0.00135725	0.00154458	0.00171162	0.00186164	0.00200655	0.0021558	0.00231276	0.00247893	0.0026522	0.00282539	0.0029825	0.00310566	0.00322312	0.0033719	0.00352476	0.00364222	0.00374136	0.00385596	0.00397471	0.00407133	0.00414669	0.00421888	0.00429986	0.00438352	0.00444655	0.00446131	0.00444379	0.00443415	0.00442755	0.00440915	0.00438742	0.00436901
93	wood_beech	14	0.00484058	0.00505848	0.00530135	0.0055269	0.0057244	0.00595207	0.00622964	0.00646288	0.00663553	0.00683243	0.00707727	0.00735554	0.00766077	0.00795791	0.00821633	0.00848188	0.00878785	0.00904953	0.00923012	0.00943201	0.00970599	0.0100151	0.010335	0.0106557	0.0109473	0.0112017	0.0114485	0.0116987	0.0119671	0.0122633	0.0125263	0.0127263	0.0129324	0.0132029	0.0135367	0.0138806	0.0141614	0.0144096	0.0147059	0.0150243	0.0153041	0.0155491	0.0157887	0.0160328	0.0162979	0.0165932	0.0168722
94	wood_pine	14	0.00582949	0.00616818	0.00657553	0.0069777	0.00731075	0.00764702	0.00802326	0.00838433	0.00871279	0.00902809	0.00936963	0.00976611	0.0101895	0.0106113	0.0110262	0.0114451	0.0118875	0.0123321	0.0127515	0.0131792	0.0136372	0.0140893	0.014499	0.0148892	0.0153076	0.0157677	0.0162433	0.016698	0.0171159	0.0175181	0.0179347	0.0183575	0.0187637	0.0191753	0.0196406	0.020135	0.0205731	0.020968	0.0214119	0.0218981	0.0223596	0.0228119	0.0232793	0.0237164	0.0241096	0.0244877	0.0248713
96	wood_mahagoni	14	0.00416824	0.00441355	0.00470726	0.00499027	0.00523532	0.00549406	0.00579184	0.00606183	0.00627242	0.00647455	0.00672148	0.00701694	0.0073425	0.00768802	0.00802834	0.00835833	0.00871018	0.00905874	0.00935295	0.0096391	0.00996913	0.0102989	0.010594	0.0109159	0.0112979	0.0116965	0.0120731	0.0124118	0.0127373	0.013082	0.013435	0.0137906	0.01414	0.0144739	0.0148407	0.0152609	0.0156553	0.015997	0.0163782	0.0168248	0.0172337	0.0175648	0.0179064	0.0182856	0.0186461	0.0189893	0.0193276
98	polytehylene_terephthalate	11	0.00120278	0.000942788	0.000712394	0.00073333	0.000649028	-8.09803e-05	-0.000643481	-7.67238e-05	0.000896453	0.0013887	0.00148959	0.00148382	0.00148848	0.0015427	0.00139327	0.000668133	-0.000112065	5.6317e-05	0.000852979	0.00140342	0.00161831	0.00174209	0.00173856	0.0015963	0.00150517	0.00143855	0.00123451	0.00111302	0.00129638	0.00155592	0.00159218	0.00144788	0.00134726	0.00127537	0.00106037	0.00077639	0.000616206	0.000549303	0.000520739	0.000596346	0.000705313	0.000739101	0.000726062	0.000644267	0.000453912	0.000274944	0.000201287
99	polytehylene_terephthalate	11	0.00120801	0.000933935	0.000695194	0.000727641	0.000675852	2.15778e-05	-0.00043482	0.000169198	0.00109696	0.00155528	0.00167297	0.00174004	0.00185286	0.00199505	0.00191757	0.00126004	0.000519532	0.000715605	0.00160861	0.00228515	0.00260935	0.0027806	0.00274824	0.00255838	0.00250164	0.00254175	0.00240652	0.0022728	0.00240705	0.00261653	0.00262585	0.00248808	0.0023883	0.00230777	0.00209419	0.00176409	0.00149947	0.00135891	0.00129343	0.00128933	0.00129746	0.00129183	0.00126829	0.00112889	0.000852259	0.000603831	0.000469793
103	fibre_indian_raw_cotton	14	0.000582107	0.000660495	0.000734509	0.000810755	0.00088184	0.000935033	0.00101301	0.00114269	0.00126584	0.00135801	0.00144469	0.00152916	0.00162653	0.00177675	0.00196977	0.00214469	0.00227174	0.00236758	0.0024789	0.00264888	0.00284772	0.00302689	0.00320251	0.00338905	0.00356984	0.00374164	0.00389191	0.00402081	0.004168	0.00434188	0.00452786	0.004746	0.00498034	0.00517787	0.00535997	0.00556907	0.00577354	0.00595186	0.00616262	0.0064208	0.00665335	0.00684504	0.00704976	0.00728138	0.00750307	0.00771398	0.00796812
104	fibre_jute	14	0.00308251	0.00323747	0.00341692	0.00361286	0.00378375	0.00394072	0.00413278	0.00435457	0.00455651	0.00472705	0.004897	0.00508207	0.00527862	0.0055136	0.00579517	0.0060664	0.00630102	0.00653314	0.00678043	0.00703397	0.00728529	0.00754041	0.00782026	0.00812387	0.00842482	0.00870154	0.00893682	0.00914132	0.00936654	0.00963541	0.00991483	0.0101873	0.0104564	0.0107114	0.0109645	0.0112334	0.0115003	0.01176	0.0120412	0.0123358	0.0125981	0.0128279	0.0130762	0.0133695	0.0136596	0.0139127	0.0141844
105	copolyamide	7	-0.000412626	-0.000491874	-0.000564163	-0.000645324	-0.00074747	-0.000766169	-0.000640906	-0.000584584	-0.000679624	-0.000798631	-0.000858357	-0.000832642	-0.00075801	-0.000712016	-0.000712705	-0.000669555	-0.000501168	-0.000343992	-0.00033961	-0.000384548	-0.000354654	-0.000252513	-0.000144257	-5.64454e-05	9.60628e-06	5.36244e-05	0.000115686	0.000174966	0.000206289	0.000259384	0.000353042	0.000440966	0.000500001	0.000555309	0.000657881	0.000815865	0.000982225	0.00114092	0.00128437	0.00137015	0.00139589	0.0014096	0.00143909	0.0014871	0.00155333	0.00164678	0.00171957
106	fibre_kapok	14	0.00659749	0.0068922	0.00721276	0.00755541	0.00788034	0.00819756	0.0085383	0.00888963	0.009231	0.00956389	0.0098857	0.0102077	0.0105555	0.0109409	0.0113486	0.0117522	0.0121419	0.0125094	0.0128603	0.0132272	0.0136191	0.0140176	0.0144318	0.0148716	0.0153043	0.0156974	0.0160513	0.0163985	0.0167747	0.017178	0.0175896	0.018007	0.0184259	0.0188389	0.0192566	0.0196758	0.0200727	0.0204541	0.0208581	0.0212799	0.0216822	0.0220679	0.0224636	0.0228926	0.0233233	0.0237097	0.0241084
107	polyvinylchloride	8	9.39126e-05	7.04014e-05	8.44061e-05	0.000100201	3.95677e-05	-4.3176e-05	-5.06345e-05	-1.54496e-05	-2.93868e-06	-1.82964e-05	-4.41162e-05	-5.85517e-05	-6.5655e-05	-8.05601e-05	-8.04474e-05	-6.26745e-05	-5.79972e-05	-6.19012e-05	-5.32755e-05	-3.39715e-05	-2.59129e-05	-3.78896e-05	-3.95472e-05	-1.5112e-05	1.70002e-05	3.5212e-05	1.81366e-05	-7.10473e-06	-1.36119e-05	-1.50364e-05	-7.81433e-06	3.59762e-05	8.62291e-05	7.93248e-05	2.57096e-05	-1.1915e-05	-4.17993e-07	2.76143e-05	3.96931e-05	5.21278e-05	6.4017e-05	6.68384e-05	6.71538e-05	6.19381e-05	3.83861e-05	3.8544e-06	2.75912e-06
108	polypropylene	4	-2.79595e-06	-5.34775e-05	-6.45633e-05	-7.32783e-05	-0.000141428	-0.00019318	-0.000157738	-0.000106276	-9.45367e-05	-9.90224e-05	-0.000111563	-0.000124354	-0.00011775	-0.00010656	-0.000101249	-9.38472e-05	-7.8971e-05	-4.84222e-05	-1.26476e-05	7.6832e-06	2.17571e-06	-2.83568e-05	-5.01661e-05	-2.77662e-05	2.09699e-05	3.54368e-05	1.28505e-06	-2.61724e-05	-2.61223e-05	-2.89119e-05	-3.65438e-05	-1.7612e-05	2.52738e-06	-2.82257e-05	-8.48123e-05	-0.000114819	-0.000111841	-9.5639e-05	-8.18032e-05	-6.65745e-05	-4.68129e-05	-3.34951e-05	-4.3363e-05	-7.82757e-05	-0.000117297	-0.000133054	-0.000104791
109	polyethylene_foamed	1	-9.53629e-05	-0.000218864	-0.000303287	-0.000372239	-0.000480687	-0.00056925	-0.000565396	-0.000523267	-0.000504224	-0.000490774	-0.000471797	-0.000463447	-0.000467761	-0.000475935	-0.000471175	-0.000444148	-0.000401214	-0.000342514	-0.000277742	-0.000224331	-0.000187401	-0.000167426	-0.000143196	-9.04486e-05	-2.32411e-05	-1.41373e-05	-6.10122e-05	-7.68236e-05	-7.00991e-05	-8.00901e-05	-0.000102149	-9.96123e-05	-8.36082e-05	-9.69891e-05	-0.000131177	-0.000154589	-0.000158105	-0.000154352	-0.000158901	-0.000156827	-0.000138007	-0.000118304	-0.000118863	-0.000147094	-0.000180044	-0.000186256	-0.000148658
112	polyurethane_acrylic_resin	12	0.00090376	0.000957436	0.00101823	0.00108853	0.00116878	0.00124792	0.00130964	0.0013653	0.00145352	0.00158063	0.00170573	0.00181244	0.00193358	0.00207949	0.00221323	0.00232061	0.00243371	0.00257288	0.00273224	0.00290291	0.00307401	0.00324336	0.00341934	0.00358783	0.00372015	0.00382351	0.00392667	0.00404073	0.00416761	0.00429491	0.00440622	0.00451439	0.00462549	0.00472123	0.00479241	0.00485371	0.00493864	0.00504352	0.00512964	0.00519552	0.00525662	0.00531782	0.0053926	0.00547087	0.00553228	0.00558624	0.00562885
113	cellulose_wipe	14	0.00160648	0.00175212	0.00190006	0.00205696	0.00222545	0.00241041	0.00260861	0.00281772	0.00303135	0.00323958	0.00344527	0.00364675	0.00385257	0.00407125	0.00430257	0.00455008	0.00480848	0.00507484	0.0053457	0.00561758	0.00589064	0.00616409	0.00644117	0.00672358	0.00701338	0.00731128	0.00761616	0.00792634	0.00823844	0.00855019	0.00885691	0.0091608	0.00946423	0.00977315	0.0100978	0.0104359	0.0107889	0.0111485	0.0115039	0.0118582	0.0122082	0.0125653	0.0129402	0.0133306	0.0137396	0.0141564	0.0145734
114	lahmian_medium_acrylic_paint	12	0.000129756	0.000150081	0.000175817	0.000197331	0.000223962	0.000263497	0.000294197	0.000301831	0.000324457	0.000389848	0.000466808	0.000527162	0.000577859	0.000635577	0.000695529	0.000747569	0.000811935	0.000889738	0.000959152	0.00102487	0.00109198	0.00116679	0.00126493	0.00135719	0.00140002	0.00141014	0.00142854	0.00147405	0.00153996	0.00158566	0.00159501	0.00160609	0.00162503	0.00163351	0.00163112	0.00161288	0.00159843	0.00159896	0.00158322	0.00154815	0.00151304	0.00148291	0.00146177	0.00143593	0.00139129	0.00134615	0.00130878
115	fur_lama	13	0.00282994	0.00296943	0.00312065	0.00325534	0.00337824	0.00352219	0.00370136	0.00388982	0.00405639	0.00421485	0.00437735	0.00452839	0.00468903	0.00487687	0.00507888	0.00529365	0.00548407	0.00562981	0.00579971	0.00601883	0.00622902	0.00640188	0.00657295	0.00678271	0.00700181	0.0071864	0.00737451	0.00758745	0.00778112	0.00796067	0.00815064	0.008341	0.00853069	0.00870722	0.00886418	0.00902886	0.00920681	0.00938426	0.00955661	0.00971511	0.00985457	0.00999724	0.0101622	0.0103293	0.0104773	0.0106241	0.0107882
116	polyethylene_low_density	1	0.000167207	0.000102042	-2.58157e-05	-0.000154697	-0.000227405	-0.000296653	-0.000337446	-0.000303674	-0.000261654	-0.000253632	-0.000264722	-0.000292003	-0.000320101	-0.000314173	-0.000297909	-0.000332071	-0.000379691	-0.000335263	-0.000198523	-0.000106017	-0.000115588	-0.000126815	-9.16579e-05	-4.74827e-05	-9.19659e-06	-1.78816e-05	-7.17328e-05	-9.41523e-05	-6.86506e-05	-2.60488e-05	-1.21158e-05	-3.52347e-05	-7.3598e-05	-0.000121715	-0.000171615	-0.000192017	-0.000184814	-0.000175044	-0.000167039	-0.000169464	-0.000183354	-0.000171864	-0.000116536	-7.13878e-05	-8.36933e-05	-0.000114395	-0.000110791
117	polyethylene_low_density	1	0.000427767	0.000416631	0.000370606	0.00023465	6.24982e-05	5.2316e-05	0.000168911	0.000115195	-7.23576e-05	-0.000209818	-0.000263386	-0.000265188	-0.000271285	-0.000303286	-0.00029291	-0.00013712	0.000169409	0.000351398	0.000268389	0.000152566	9.94496e-05	4.19434e-05	-7.76097e-06	1.24498e-05	7.63545e-05	0.000129125	0.000166397	0.000164157	9.01926e-05	3.65348e-06	-2.24014e-05	1.36945e-05	5.70178e-05	6.15571e-05	6.45453e-05	7.8767e-05	5.65887e-05	3.54606e-05	4.14007e-05	6.62457e-06	-7.21696e-05	-0.000144532	-0.000203517	-0.000225104	-0.000148735	-3.24307e-05	4.41413e-06
118	polyethylene_low_density	1	0.000267382	0.000174518	7.20381e-05	-1.93213e-05	-8.15056e-05	-5.53308e-06	0.000170295	0.000173341	7.12514e-07	-0.000172466	-0.000277066	-0.000328433	-0.000361448	-0.000354376	-0.000268547	-9.66986e-05	0.000157985	0.000294484	0.000186508	4.82132e-05	-2.66293e-05	-7.26667e-05	-6.4299e-05	1.12427e-06	3.959e-05	1.02447e-05	-1.1546e-05	1.3611e-05	3.92182e-05	5.29196e-06	-5.59578e-05	-6.15395e-05	-4.34791e-05	-7.15639e-05	-0.00010315	-7.08129e-05	-8.49643e-06	1.83478e-05	4.11888e-06	-6.4466e-05	-0.000160215	-0.000208132	-0.000185426	-0.00011827	-6.21418e-05	-3.98723e-05	-2.51902e-05
119	polyethylene_low_density	1	0.000257743	0.000213484	7.4914e-05	-9.16347e-05	-0.000222657	-0.000234648	-0.000156978	-0.000188268	-0.000301035	-0.000343764	-0.000345218	-0.000371008	-0.000381166	-0.000380415	-0.000368956	-0.000189663	0.000189399	0.000338058	0.000131254	-4.87087e-05	-8.49263e-05	-7.17624e-05	-5.62926e-05	-2.84903e-05	5.23466e-07	2.52878e-05	7.60454e-05	9.55195e-05	3.25383e-05	-6.27493e-05	-9.16394e-05	-3.36309e-05	1.81706e-05	1.35082e-05	6.39815e-06	4.22624e-05	0.000110014	0.000159157	0.000124817	1.16802e-05	-8.42789e-05	-9.89418e-05	-4.31797e-05	3.46599e-05	9.11118e-05	9.95781e-05	6.40773e-05
120	polyethylene_low_density	1	0.000431307	0.00036563	0.000281384	0.000219576	0.000185864	0.00011831	3.60353e-05	2.61279e-05	8.45949e-05	0.000139108	0.000159565	0.000161296	0.000148381	0.000120702	6.97138e-05	-1.56676e-05	-7.76761e-05	-3.2821e-05	0.000112352	0.000228525	0.000261265	0.000257012	0.000249442	0.000242154	0.000238903	0.000209817	0.000144972	0.000108443	0.000128361	0.00015908	0.000159755	0.000154143	0.00015031	0.000101165	2.15874e-05	-1.6618e-05	-1.09951e-05	-1.37605e-06	6.37832e-06	1.0261e-05	1.46633e-05	4.45315e-05	7.12942e-05	5.48234e-05	1.99909e-05	1.61053e-06	1.42513e-05
121	fibre_linen	14	0.00217889	0.00228582	0.00242359	0.00259335	0.00273714	0.00285209	0.00298731	0.00314725	0.00330851	0.00346027	0.00359826	0.00372899	0.00386483	0.00402827	0.0042269	0.00443793	0.00463575	0.00480152	0.00495112	0.00513062	0.00533844	0.00554558	0.00576716	0.00601129	0.00624514	0.00644507	0.00660754	0.00675321	0.00692761	0.00713856	0.00734804	0.00755036	0.00775819	0.00796423	0.00817555	0.00839575	0.00860289	0.00879389	0.00899712	0.00921069	0.00940067	0.00957302	0.00976944	0.0100049	0.0102324	0.0104163	0.0106109
122	fibre_linen	14	0.00161217	0.00171434	0.00183981	0.00198194	0.00209587	0.00218542	0.00230212	0.00244924	0.00258853	0.00270434	0.0028096	0.00292455	0.00305627	0.00321258	0.0033938	0.00357838	0.00374876	0.00389845	0.00404106	0.00420255	0.00438373	0.00456939	0.00476674	0.00497859	0.00518204	0.00536834	0.0055297	0.00566394	0.00581425	0.00601121	0.00622832	0.00644508	0.0066583	0.00685868	0.00705925	0.00726594	0.00745613	0.00763376	0.0078297	0.00803574	0.0082258	0.00841859	0.00865006	0.00891751	0.00916125	0.00935081	0.0095464
123	polyethylene_low_density	1	4.62679e-05	-4.52743e-05	-0.000170711	-0.000272217	-0.000316613	-0.000346671	-0.000404511	-0.000455981	-0.000448647	-0.000404385	-0.000397381	-0.000441958	-0.00048958	-0.000506502	-0.000491193	-0.000451852	-0.000405085	-0.000353958	-0.000267706	-0.000174993	-0.000139897	-0.000135988	-0.000115686	-8.09953e-05	-3.1042e-05	2.79707e-06	-1.79222e-07	-1.14921e-05	-1.09031e-05	1.05794e-05	-5.32835e-06	-7.00416e-05	-0.000110217	-0.000125166	-0.000163501	-0.000206956	-0.000227035	-0.000215999	-0.000174782	-0.000134984	-0.000122935	-0.000119879	-9.9428e-05	-7.87413e-05	-7.48695e-05	-7.06584e-05	-6.56361e-05
124	polyethylene_high_density	1	0.000210447	6.34513e-05	-4.31726e-05	-0.00013254	-0.000256386	-0.000418008	-0.000488872	-0.000426515	-0.000351105	-0.000334362	-0.00035197	-0.000344796	-0.000303265	-0.000279476	-0.000309292	-0.00037827	-0.000389524	-0.000280805	-0.000150522	-7.40906e-05	-4.18505e-05	-5.80451e-05	-9.86815e-05	-0.000102046	-4.20053e-05	1.53653e-05	1.83526e-05	1.49377e-05	4.14519e-05	4.71843e-05	3.89888e-06	-3.40239e-05	-4.16249e-05	-3.24393e-05	-2.67229e-05	-5.01693e-05	-8.00038e-05	-8.91381e-05	-7.5532e-05	-1.27832e-05	7.16763e-05	7.73901e-05	4.00942e-06	-6.20951e-05	-0.000103256	-0.000124677	-0.000116165
125	alkyd_varnish	12	2.34977e-05	3.34624e-05	5.11853e-05	7.80653e-05	0.000118493	0.000161473	0.000193853	0.000219563	0.000268454	0.000359066	0.000468203	0.000566301	0.000654106	0.000746125	0.000839059	0.000933125	0.00105569	0.00120011	0.00132974	0.00145137	0.00158321	0.00173017	0.00189927	0.00206873	0.00220475	0.00231626	0.00243349	0.00256989	0.00272811	0.0028792	0.00298742	0.00308271	0.00320016	0.00332104	0.0034191	0.00348859	0.00355925	0.00365564	0.00375325	0.00382912	0.00388679	0.00394325	0.00401642	0.00408896	0.00415291	0.00423658	0.0043293
126	merino scoured wool_made_rough	13	0.00286851	0.0029885	0.00312206	0.00325918	0.00339935	0.00355972	0.00372476	0.00386837	0.00401488	0.00418993	0.00435823	0.00450148	0.00465563	0.00482837	0.00501691	0.0052299	0.00541994	0.00556015	0.00571527	0.005917	0.00612552	0.00630898	0.00647945	0.0066735	0.00687546	0.00704689	0.00721491	0.00740076	0.00758502	0.00777032	0.00795426	0.00812339	0.00828989	0.00845728	0.00862162	0.00879723	0.00898078	0.00915118	0.00930273	0.00943305	0.00954971	0.00969516	0.00987606	0.0100398	0.0101675	0.0102941	0.0104458
127	alkyd_varnish	12	-6.18884e-05	-9.3964e-05	-0.000121216	-0.000128042	-0.00010641	-6.88411e-05	-4.28214e-05	-3.23234e-05	-5.50276e-06	4.39317e-05	0.00011438	0.000186876	0.000256471	0.00032476	0.000392487	0.000457625	0.000541221	0.000652276	0.000762862	0.000864011	0.000969749	0.00109865	0.00125083	0.00138331	0.00146873	0.00154076	0.00163824	0.00175937	0.00189036	0.00201481	0.00211552	0.00221285	0.00232301	0.00242125	0.00249333	0.00254793	0.00260306	0.00266977	0.00273302	0.00277206	0.00278483	0.00278568	0.00278472	0.00277022	0.00274283	0.00272522	0.00270883
132	fur_mohair_angora_goat	13	0.00305965	0.00320868	0.00336947	0.00353463	0.00371053	0.00389962	0.00407559	0.00422736	0.00438441	0.00455765	0.00472738	0.00489835	0.00509514	0.00531618	0.00555307	0.00579447	0.00599399	0.00614557	0.00631607	0.00653249	0.00675937	0.00696766	0.00716917	0.00739276	0.00761764	0.00781133	0.0080155	0.00825392	0.00847614	0.00866944	0.00885972	0.00904949	0.0092402	0.00942795	0.00960099	0.00977548	0.00996989	0.010171	0.0103612	0.0105187	0.010647	0.0108158	0.0110349	0.0112179	0.011344	0.0114763	0.0116465
133	polyimide	24	0.00521627	0.0049567	0.00471314	0.00448145	0.00426455	0.00406613	0.00389325	0.0037556	0.0036551	0.00360126	0.00357933	0.00357941	0.0035862	0.00358316	0.00356389	0.00351768	0.00344308	0.00333339	0.00320313	0.00306027	0.00291761	0.00278504	0.00265102	0.00251107	0.00235444	0.00217871	0.00199297	0.00180397	0.00162154	0.00145427	0.00131065	0.0011995	0.00113728	0.0011183	0.00114043	0.00118686	0.00123284	0.0012837	0.00133431	0.00140346	0.00150798	0.0016526	0.0018463	0.00209135	0.00239301	0.00274838	0.00315784
136	polytehylene_terephthalate	11	-0.000832595	-0.000860869	-0.000890784	-0.000921883	-0.000950994	-0.000973682	-0.000984916	-0.000979881	-0.00095278	-0.000893611	-0.000806994	-0.000690455	-0.000560487	-0.000431479	-0.000310608	-0.000210497	-0.000124262	-5.01468e-05	1.19053e-05	6.13742e-05	0.000119551	0.000198682	0.000283252	0.000366158	0.000430195	0.000466554	0.000472618	0.000450134	0.000406842	0.000352579	0.000303577	0.000265994	0.000252116	0.000251761	0.000252944	0.000245119	0.000208632	0.000154413	8.55496e-05	1.87942e-05	-2.70298e-05	-5.37533e-05	-5.50482e-05	-4.0818e-05	-1.29941e-05	-1.9252e-06	-3.20957e-05
137	polyamide	7	-0.000549821	-0.000551398	-0.000559441	-0.000577181	-0.00060007	-0.000620648	-0.000632713	-0.00062728	-0.000603668	-0.000557141	-0.000495069	-0.000422855	-0.000346741	-0.000274416	-0.000206455	-0.000146472	-9.05104e-05	-3.34817e-05	3.07182e-06	1.71791e-06	2.04083e-05	8.87635e-05	0.000182201	0.000292898	0.000394824	0.000476453	0.00053792	0.000583787	0.000631055	0.000689344	0.000771115	0.000878906	0.00101951	0.00118079	0.00135028	0.00151281	0.00164319	0.00175067	0.00183453	0.00191378	0.00200879	0.00211725	0.00224596	0.00238244	0.00251938	0.00264924	0.00276448
138	polycarbonate	6	-0.000302313	-0.000237157	-0.000172853	-0.000122244	-8.72719e-05	-7.14185e-05	-6.66273e-05	-6.25392e-05	-5.36258e-05	-2.83047e-05	5.38376e-06	4.37218e-05	7.716e-05	9.42788e-05	9.68981e-05	8.14558e-05	5.69567e-05	3.39468e-05	-1.72248e-05	-0.00011849	-0.000207534	-0.000253117	-0.000275857	-0.000280305	-0.000285958	-0.000302652	-0.000335986	-0.000384608	-0.000438539	-0.000487792	-0.000515728	-0.000517503	-0.00048331	-0.000423877	-0.000349887	-0.000276206	-0.000225127	-0.000192924	-0.000185235	-0.000185902	-0.000180279	-0.000165876	-0.000134561	-9.15867e-05	-3.31148e-05	1.6831e-06	-1.72779e-05
139	polyester	11	-0.000199822	-0.000180019	-0.000163926	-0.000159275	-0.000165667	-0.000182374	-0.000203129	-0.000221033	-0.000229792	-0.000218709	-0.000191999	-0.000148811	-9.94626e-05	-5.2794e-05	-1.42747e-05	7.49911e-06	1.57026e-05	8.50055e-06	-2.17525e-06	-8.73504e-06	1.26027e-06	3.7111e-05	8.71201e-05	0.00014482	0.000190085	0.000213156	0.000210852	0.000185419	0.000148258	0.000108372	7.90777e-05	6.48812e-05	7.52577e-05	0.000100397	0.000129813	0.000151529	0.000144576	0.000118753	7.57726e-05	3.18825e-05	5.29715e-06	-6.72716e-06	9.72539e-07	1.82655e-05	3.89826e-05	5.79339e-05	6.96284e-05
141	polyester	11	-8.64365e-05	-6.37348e-05	-4.59321e-05	-4.18424e-05	-5.08508e-05	-7.29107e-05	-9.96617e-05	-0.000119408	-0.000129011	-0.000120599	-0.000100654	-7.30188e-05	-4.37427e-05	-1.96802e-05	-2.15829e-06	4.27266e-06	5.17907e-06	4.58152e-06	-3.45663e-06	-2.34762e-05	-2.90937e-05	-6.22967e-06	2.66472e-05	6.15542e-05	8.09038e-05	7.65706e-05	4.85699e-05	1.76989e-06	-4.92695e-05	-9.36805e-05	-0.000114873	-0.000110269	-7.36852e-05	-1.77616e-05	4.36551e-05	9.65805e-05	0.000117623	0.000115349	8.8417e-05	5.61944e-05	3.91843e-05	3.52939e-05	5.07373e-05	7.62798e-05	0.000106589	0.000138358	0.000168087
142	polyester	11	-0.000376007	-0.000363643	-0.000353477	-0.000348056	-0.000349125	-0.00036153	-0.000378919	-0.000395759	-0.000402264	-0.000382614	-0.000342446	-0.000280348	-0.000210185	-0.00014457	-8.82347e-05	-5.11914e-05	-2.50429e-05	-3.19845e-06	-5.26365e-06	-4.64393e-05	-7.44236e-05	-6.22854e-05	-3.22673e-05	8.97933e-06	4.18809e-05	5.6391e-05	4.81071e-05	1.8857e-05	-2.02314e-05	-5.99358e-05	-8.53551e-05	-9.30817e-05	-7.61274e-05	-4.42337e-05	-8.61484e-06	2.07005e-05	2.63214e-05	1.55842e-05	-1.06605e-05	-3.99794e-05	-5.92286e-05	-6.83619e-05	-6.22389e-05	-4.58822e-05	-2.06569e-05	5.33161e-06	2.62232e-05
143	polypropylene	4	-2.95076e-05	1.38622e-05	4.8136e-05	6.34436e-05	5.96801e-05	3.64932e-05	1.718e-06	-3.69694e-05	-6.95551e-05	-8.06472e-05	-7.37251e-05	-4.49106e-05	-8.08569e-06	2.48003e-05	4.88241e-05	5.39567e-05	4.82279e-05	3.52751e-05	1.43162e-05	-1.5382e-05	-2.92393e-05	-1.30891e-05	1.65313e-05	5.22757e-05	7.48532e-05	7.48607e-05	5.01376e-05	3.55014e-06	-5.37071e-05	-0.000111221	-0.000153381	-0.000174125	-0.000159803	-0.000123687	-8.01361e-05	-4.4935e-05	-4.63742e-05	-7.01007e-05	-0.000112145	-0.000151493	-0.000162974	-0.000153994	-0.000121002	-7.72945e-05	-3.16075e-05	6.4075e-06	2.65218e-05
144	fibre_mulberry_silk	13	0.000715628	0.000767967	0.00083521	0.000893294	0.000927836	0.00096555	0.00104146	0.00113363	0.0011911	0.00122113	0.00125778	0.00130482	0.00137164	0.00148358	0.0016224	0.0017521	0.00185753	0.00192546	0.00198705	0.00208556	0.00219581	0.00228966	0.00239489	0.00252474	0.00265432	0.00277049	0.0028599	0.00291713	0.00298114	0.00308246	0.00320029	0.00331479	0.00341907	0.00351445	0.00362551	0.00374528	0.00383565	0.00390152	0.00398289	0.00407098	0.00413059	0.00418159	0.00425519	0.00435369	0.00444432	0.00448855	0.00452319
145	nitrile_rubber	10	0.000498958	0.000503465	0.000573561	0.000719371	0.000781417	0.000656331	0.000645382	0.000906397	0.00110135	0.00110089	0.00108876	0.00116401	0.00126543	0.00134511	0.00132428	0.00112902	0.000979387	0.00114311	0.00138149	0.00150948	0.00163058	0.00173865	0.00175729	0.00173095	0.001727	0.00169691	0.00161301	0.0016165	0.0017751	0.00194794	0.00204275	0.00207974	0.00208719	0.00210539	0.00213995	0.00216346	0.00215805	0.00212074	0.00215049	0.0022933	0.00239103	0.00236705	0.00235212	0.00240697	0.00242538	0.00239926	0.00241382
146	nylon_6_(3)_ T	7	-4.42977e-06	1.44576e-05	1.42249e-05	2.1487e-05	5.55099e-05	0.000102985	0.0001308	0.000132113	0.000149202	0.000198435	0.000245804	0.000272493	0.000297076	0.000347642	0.000428557	0.000518546	0.000587043	0.000619105	0.000637155	0.000666051	0.000716978	0.000801187	0.000906055	0.000989131	0.00102904	0.00105544	0.00111318	0.00120601	0.00130502	0.00140024	0.00148539	0.00154655	0.00158772	0.00163113	0.00170031	0.0017805	0.00184595	0.00190297	0.00196027	0.00202038	0.00207217	0.0021101	0.00215775	0.00221558	0.00226488	0.00229182	0.00229042
147	nylon_6	7	-8.1383e-05	-9.89129e-05	-0.000140963	-0.000155115	-0.000145022	-0.000139446	-0.000152478	-0.000173258	-0.000169511	-0.000149196	-0.000142501	-0.000146053	-0.000143539	-0.000133651	-0.00011189	-6.15215e-05	-4.13196e-06	1.58032e-05	2.42534e-06	-1.6076e-05	-1.80377e-05	1.75863e-05	8.8973e-05	0.000140253	0.000127316	8.90168e-05	9.73967e-05	0.000165849	0.000234108	0.000268936	0.000283239	0.000285827	0.000293163	0.000319008	0.000361044	0.000410087	0.000455551	0.000493466	0.000534931	0.000583349	0.000611922	0.000627018	0.000661288	0.00070115	0.000729636	0.000745127	0.000745857
148	nylon_6_6	7	-0.000194399	-0.000237619	-0.000285333	-0.000301034	-0.000299409	-0.000300855	-0.000304626	-0.00031094	-0.000302057	-0.000282169	-0.000287851	-0.000316638	-0.000329863	-0.00031456	-0.000284345	-0.000238502	-0.000191325	-0.000173895	-0.000173651	-0.000167419	-0.000150806	-0.000112213	-5.28739e-05	-1.48505e-05	-4.16883e-06	5.74188e-06	3.63827e-05	8.2516e-05	0.000129656	0.00018168	0.000221522	0.000244637	0.000268044	0.000297937	0.000344464	0.000400478	0.000448423	0.000488425	0.000524199	0.000564394	0.00061032	0.000665349	0.000732744	0.000782895	0.000796913	0.000789259	0.000775774
149	nylon_6_9	7	-0.000110325	-0.000127232	-0.000164522	-0.000184581	-0.000177777	-0.000162228	-0.000156573	-0.000164876	-0.000163954	-0.000145242	-0.000131662	-0.000143553	-0.00016917	-0.000182207	-0.00017167	-0.000135809	-9.71175e-05	-9.2181e-05	-0.000112784	-0.000121959	-0.00010818	-7.4932e-05	-2.7564e-05	7.68971e-06	9.34139e-06	-1.16332e-05	-1.1436e-05	3.20859e-05	8.45407e-05	0.00012632	0.000160835	0.000173006	0.000145415	0.000119224	0.000146352	0.000199279	0.000226136	0.000224601	0.000230798	0.000262613	0.000283241	0.000283976	0.000295545	0.000308418	0.000314593	0.000315511	0.000301873
150	nylon_6_12	7	-0.000117167	-0.000119694	-0.000139544	-0.000149607	-0.00015039	-0.00015794	-0.000165648	-0.000165736	-0.000162899	-0.000158854	-0.000152569	-0.000153994	-0.000161677	-0.000156433	-0.000131895	-9.21166e-05	-5.93435e-05	-6.07642e-05	-7.46417e-05	-7.55114e-05	-7.30704e-05	-5.91447e-05	-2.24993e-05	5.23695e-06	5.18263e-06	-6.36899e-06	2.25505e-06	4.24292e-05	8.11555e-05	0.000101365	0.000102751	9.01333e-05	7.2997e-05	6.49643e-05	8.42985e-05	0.000129122	0.00017449	0.00019475	0.000199967	0.000212035	0.000208291	0.000199004	0.000218835	0.000234826	0.000221981	0.000199004	0.000183343
151	nylon_11	7	-7.11879e-05	-0.000109658	-0.000163977	-0.000196888	-0.00020653	-0.000193425	-0.000165711	-0.000156299	-0.000156481	-0.000137581	-0.000125514	-0.000149342	-0.000178704	-0.000180287	-0.000153691	-9.86359e-05	-4.72604e-05	-4.82079e-05	-7.51894e-05	-8.59782e-05	-9.16235e-05	-8.10734e-05	-2.9873e-05	2.2149e-05	2.03132e-05	-2.37365e-05	-4.78861e-05	-2.71903e-05	-3.07743e-06	1.6333e-05	3.25235e-05	2.32165e-05	-1.41017e-05	-4.32837e-05	-3.42921e-05	-8.36454e-06	1.58505e-05	3.34342e-05	3.11836e-05	2.13443e-05	1.19936e-05	1.15273e-05	3.10713e-05	4.37733e-05	3.87762e-05	2.07164e-05	-1.14624e-05
152	nylon_12	7	-9.32424e-05	-0.000119799	-0.00014926	-0.000166574	-0.000177691	-0.000185526	-0.00019048	-0.000193784	-0.000188798	-0.000180077	-0.000174958	-0.000174321	-0.000185384	-0.000198773	-0.000182717	-0.000133854	-9.34249e-05	-9.01822e-05	-0.000101388	-9.91647e-05	-8.50419e-05	-5.45845e-05	-2.89826e-06	2.8295e-05	1.58714e-05	-1.46831e-05	-2.07361e-05	5.36615e-06	3.07134e-05	5.01181e-05	6.17366e-05	5.22414e-05	2.4228e-05	7.40135e-06	3.1542e-05	7.53694e-05	0.000101076	0.00010096	9.041e-05	9.28114e-05	9.79638e-05	0.000101962	0.000124671	0.000145736	0.000143751	0.000116469	6.73985e-05
155	fibre_polyamide_6_(not)stretched	7	-5.45936e-05	-9.60559e-05	-8.94258e-05	-6.17707e-05	-7.34371e-05	-9.91267e-05	-8.72539e-05	-6.07456e-05	-5.49993e-05	-6.91489e-05	-0.000101772	-0.000146166	-0.000177511	-0.000158841	-0.000100153	-3.2811e-05	4.48055e-06	2.28597e-06	-1.6655e-05	-2.14811e-05	-1.16325e-05	6.38681e-06	4.28341e-05	0.000101453	0.000141181	0.000146804	0.000121447	7.36182e-05	3.8546e-05	4.76501e-05	8.1612e-05	0.000114024	0.00013703	0.000154299	0.000191653	0.00024418	0.000266651	0.000249054	0.000234371	0.000245981	0.000251688	0.000236445	0.000239492	0.000285086	0.000324371	0.000315817	0.000307215
156	fibre_polyamide_6	7	-4.99757e-05	-6.32099e-05	-4.82003e-05	-2.29731e-05	-1.82253e-05	-1.56517e-05	8.58848e-06	2.57492e-05	1.82152e-05	9.20035e-06	7.81232e-07	-1.56292e-05	-2.21944e-05	1.535e-06	5.46798e-05	0.000107824	0.000133612	0.000140097	0.000152722	0.000184663	0.00021886	0.000248672	0.000296971	0.000363827	0.000428354	0.000486278	0.000514922	0.000499386	0.000495366	0.000543706	0.000617055	0.000691595	0.000751862	0.000805056	0.000891652	0.000990359	0.00104856	0.00107719	0.00111306	0.00116148	0.00120382	0.00123846	0.00128741	0.00135752	0.0014099	0.00141909	0.00143509
157	polyamide_6	7	-0.000131536	-0.000237527	-0.00031605	-0.000357308	-0.00040197	-0.000494548	-0.000589664	-0.000617078	-0.000604022	-0.000595483	-0.000599465	-0.000615706	-0.00060228	-0.000555577	-0.000554304	-0.000595404	-0.00057525	-0.000483254	-0.000429018	-0.00043106	-0.000406502	-0.000317938	-0.000187893	-7.53499e-05	-1.29049e-05	-1.4759e-05	-4.75161e-05	-4.14838e-05	-8.13079e-06	4.72729e-05	0.000127384	0.000204545	0.00026645	0.000329177	0.000375935	0.000406348	0.000451785	0.000515098	0.000600341	0.00070222	0.000775312	0.000820087	0.000892377	0.000976513	0.00102222	0.00106568	0.00115379
158	polyamide_6	7	-0.000173164	-0.000256147	-0.000339799	-0.000416822	-0.000524203	-0.000651655	-0.000722016	-0.000724615	-0.00072197	-0.000727032	-0.000728001	-0.000730859	-0.00071438	-0.000684636	-0.000682249	-0.000683954	-0.000649554	-0.00059555	-0.000552003	-0.000509946	-0.00043892	-0.000337528	-0.000226249	-0.000127852	-4.29469e-05	5.39085e-06	2.17293e-06	-1.66992e-05	-1.87969e-05	3.85876e-05	0.000129966	0.00021465	0.000307527	0.000410814	0.000478265	0.000511285	0.000559938	0.000639108	0.000746804	0.000870198	0.000962726	0.00102817	0.00111051	0.00117527	0.00119746	0.0012357	0.00130169
159	polyamide_6	7	0.00581643	0.00528075	0.00474316	0.00478294	0.00444748	0.00231765	0.000636644	0.00197904	0.00434407	0.00539985	0.00546637	0.00533544	0.00525462	0.00526505	0.00462019	0.00231045	-0.000124154	0.000146364	0.00229737	0.00384159	0.00447391	0.00475981	0.00459907	0.00405663	0.00372974	0.00355537	0.00305785	0.00280017	0.00336416	0.00416719	0.00449144	0.00438081	0.0042931	0.00431551	0.00410578	0.003637	0.00331255	0.00327169	0.00345643	0.00389755	0.00437323	0.00462567	0.00469659	0.00459869	0.00428251	0.00402661	0.00404496
160	fibre_polyamide_6_P6.6	7	-8.97477e-05	-0.000121	-0.000115829	-9.78093e-05	-0.000104624	-0.000116503	-0.000111688	-0.000101562	-0.000102069	-0.000120242	-0.000146789	-0.000158544	-0.00015357	-0.000137817	-0.000101714	-3.73969e-05	1.43237e-05	1.50128e-05	-7.20676e-06	7.42257e-06	5.1815e-05	0.000102118	0.000151922	0.00020509	0.000253683	0.000288501	0.000302194	0.000300168	0.000312941	0.00036409	0.000430516	0.000486897	0.000530466	0.000566459	0.00061557	0.000676589	0.000726823	0.000772273	0.000828204	0.000875079	0.00088378	0.000877176	0.000908204	0.000980392	0.00103566	0.00104311	0.00105758
161	polymaide_66	7	0.000588911	0.000481178	0.000344544	0.000342319	0.000288863	-0.00015936	-0.000518196	-0.000191739	0.000378634	0.000678301	0.000753379	0.000741486	0.00074642	0.000819951	0.000739477	0.000277306	-0.000153785	-1.68774e-05	0.000422029	0.000750558	0.000954072	0.00108931	0.00107398	0.000941322	0.000855236	0.000832258	0.000782085	0.000762323	0.000874264	0.001095	0.00130528	0.00140675	0.00143677	0.00146871	0.00148497	0.00146247	0.00145528	0.00150638	0.00163034	0.00181718	0.00197384	0.00206766	0.00215376	0.00221763	0.00222277	0.00221092	0.00221823
163	polybuthylene_terephthalate	11	-0.000160221	-0.000197136	-0.00021339	-0.000218501	-0.000277771	-0.000405673	-0.000473031	-0.000426145	-0.000390068	-0.000418953	-0.000429203	-0.000359287	-0.000232285	-0.00012829	-0.000113274	-0.00015461	-0.000154226	-7.6911e-05	1.89648e-06	2.88493e-05	4.62664e-05	0.00010055	0.000179828	0.000244922	0.000278185	0.000271023	0.000220567	0.00015638	0.000124357	0.000137812	0.00014819	0.000134073	0.000130863	0.000124044	0.000102852	9.78946e-05	7.10839e-05	4.72566e-06	-3.08013e-05	-3.33778e-05	-5.51786e-05	-7.04429e-05	-4.87845e-05	-4.47255e-05	-9.30445e-05	-0.000144458	-0.000150982
164	polybuthylene_terephthalate	11	0.00741614	0.00679246	0.00614435	0.00614217	0.00573273	0.00330122	0.00138814	0.00296039	0.00573888	0.0069789	0.00701894	0.00687478	0.00685885	0.00688474	0.00608184	0.00339075	0.000608959	0.00100382	0.00358315	0.00532373	0.00595603	0.00627161	0.00612871	0.00550621	0.00508471	0.00482818	0.00416284	0.00373785	0.00427612	0.00512429	0.00541456	0.00513487	0.00482352	0.0046567	0.00425366	0.00353574	0.00297637	0.0027856	0.00286697	0.00319964	0.00355195	0.00369648	0.00369702	0.00348706	0.00297616	0.00255515	0.00249117
165	polycarbonate	6	0.00195171	0.00172183	0.00152848	0.00158976	0.00145313	0.000525376	-0.000202813	0.000375127	0.00141266	0.00188166	0.0018797	0.00175519	0.00164728	0.00157821	0.00125816	0.000257588	-0.000829752	-0.000799802	2.48078e-05	0.000606331	0.000780872	0.000829954	0.000725003	0.000467535	0.000301815	0.000203988	1.56372e-05	-3.38282e-05	0.000191444	0.000422179	0.00046754	0.000423441	0.000387957	0.000329326	0.000197868	1.87755e-05	-8.27983e-05	-3.85552e-05	6.37431e-05	0.00019108	0.000363986	0.000508345	0.000566116	0.000492239	0.000270461	7.26887e-05	1.87764e-05
166	polycarbonate	6	-0.000176629	-8.776e-05	-5.00881e-05	-6.18417e-05	-0.000149055	-0.00019806	-5.28744e-05	9.10495e-05	2.04417e-05	-0.000149053	-0.000245745	-0.000256868	-0.000255575	-0.00025142	-0.000216557	-0.000164721	-0.00010236	-2.54718e-05	2.63451e-05	5.76865e-05	7.69567e-05	5.19284e-05	1.53467e-06	1.80855e-05	6.33451e-05	3.85719e-05	9.87773e-05	0.000320083	0.000375382	8.34057e-05	-0.000238905	-0.000298803	-0.000287485	-0.000434951	-0.000619283	-0.000704346	-0.000639817	-0.000390059	-0.000120388	-5.93975e-05	-0.000110762	-7.69592e-05	-5.82334e-06	3.2882e-06	-2.81369e-05	-5.59932e-05	-5.69003e-05
168	polyesterurethane	12	0.000532665	0.000479058	0.000384341	0.00031268	0.000211529	-1.29204e-05	-0.000143511	1.52169e-05	0.000233842	0.00030282	0.00027083	0.000233904	0.000250065	0.000319682	0.000334764	0.000167208	-3.10394e-05	1.34145e-05	0.000203733	0.000340723	0.000431051	0.000536286	0.000620963	0.0006245	0.000583463	0.0005506	0.000530476	0.00055771	0.000635552	0.000689889	0.000677063	0.000660546	0.000717726	0.000783221	0.000733957	0.000621328	0.000596518	0.000661778	0.000715586	0.000714699	0.000700047	0.000720354	0.000761558	0.000766723	0.000706519	0.000632562	0.000583723
170	copolyester	11	9.50548e-06	-9.54508e-05	-0.000196828	-0.000268492	-0.00032787	-0.000434407	-0.000500335	-0.00041822	-0.000302012	-0.000255429	-0.000239907	-0.000237477	-0.000226668	-0.00016752	-0.000131306	-0.000207298	-0.000303196	-0.000280116	-0.000161698	-4.17528e-05	4.3136e-05	0.000125476	0.000214777	0.000254702	0.000238838	0.000217998	0.000219491	0.000257627	0.000302288	0.000305317	0.000293371	0.000307476	0.000350081	0.000394693	0.000386224	0.000314414	0.000249875	0.000249942	0.000279009	0.000264102	0.000209611	0.000205384	0.000276263	0.000302236	0.000215482	0.000123144	0.00011159
171	polyester	11	0.000116922	1.71354e-05	-5.38417e-05	-4.91076e-05	-5.87664e-05	-0.00021873	-0.000344852	-0.000232607	-4.27765e-05	6.63001e-05	0.000100868	7.683e-05	4.74945e-05	6.5428e-05	7.59777e-05	-3.65926e-05	-0.000204719	-0.000198743	-1.2759e-05	0.00016358	0.000258037	0.000322119	0.000355502	0.000339501	0.000329062	0.000316617	0.000258359	0.000224959	0.000280165	0.000360364	0.000384441	0.00037038	0.000359099	0.000324659	0.000249763	0.000172901	0.000142711	0.000137867	0.000104119	7.78979e-05	0.000104133	0.000151895	0.000168897	0.000134897	0.000100976	9.5208e-05	8.59651e-05
172	polytehylene_terephthalate	11	0.000170014	2.54327e-05	-0.000133583	-0.00022938	-0.000304333	-0.000514457	-0.000663107	-0.000470659	-0.000158898	-2.27957e-05	-3.11155e-05	-6.75648e-05	-7.85727e-05	-3.43215e-05	-3.67878e-05	-0.000267499	-0.000538287	-0.000429138	-3.29899e-05	0.000250304	0.000353348	0.000393423	0.000365036	0.000294355	0.000322086	0.000411301	0.000400775	0.000347223	0.000382924	0.000460114	0.000465298	0.000403121	0.000361579	0.00035314	0.000299646	0.000193719	0.000140178	0.000143708	0.000119853	8.91006e-05	0.000107451	0.000182596	0.00025757	0.00023778	0.000142727	6.44207e-05	7.92402e-06
173	polytehylene_terephthalate_amorphous	11	0.00155836	0.00124132	0.000944365	0.000930779	0.00077278	-0.000156381	-0.000819942	-8.18696e-05	0.00112198	0.00170072	0.00178694	0.001785	0.00182095	0.00188881	0.00169344	0.000799563	-0.000152799	7.04622e-05	0.00106747	0.00176764	0.00205716	0.00224329	0.00223117	0.00199756	0.00185692	0.00179654	0.00154858	0.00135444	0.00152699	0.00181732	0.0018676	0.00171689	0.001602	0.00152105	0.00129506	0.000952177	0.00070488	0.000597411	0.000574034	0.000663618	0.000789835	0.00084062	0.000826654	0.000711493	0.000484435	0.000307133	0.000241019
174	polytehylene_terephthalate	11	0.00244343	0.0022289	0.00202433	0.00198716	0.00184897	0.00119407	0.000720993	0.00121598	0.00201041	0.00235111	0.00237168	0.00234664	0.00233684	0.00232912	0.00210848	0.00137926	0.00060828	0.000684835	0.00139066	0.00190638	0.00211465	0.00224228	0.00222901	0.0020367	0.00192352	0.00189776	0.0017414	0.00163154	0.00177017	0.0019499	0.0019538	0.00186274	0.00185165	0.00187262	0.00173252	0.00146849	0.00130368	0.00124887	0.00120274	0.00120735	0.0012833	0.00136096	0.00137934	0.00127769	0.00106833	0.000906026	0.000868538
176	polylactic_acid	21	0.0015466	0.0012942	0.00103383	0.00103261	0.000906014	7.11589e-05	-0.000523204	0.000167302	0.00124344	0.00167213	0.00161739	0.00150483	0.00144728	0.00141734	0.00113075	0.000165451	-0.000875782	-0.000825856	-3.95986e-05	0.00046982	0.000593791	0.000601334	0.000468547	0.000223818	9.87688e-05	2.71719e-05	-0.000194531	-0.000324661	-0.000147882	9.0654e-05	0.000143479	6.98378e-05	1.84387e-05	-1.30682e-05	-0.000128896	-0.000318868	-0.000419646	-0.000380578	-0.000286313	-0.000149407	1.85111e-05	0.00019471	0.000375339	0.000424468	0.000259325	9.96772e-05	0.000114177
177	polylactic_acid	21	0.000603435	0.000501565	0.00037364	0.0003738	0.000373002	7.45294e-05	-0.000163957	0.000126664	0.000609469	0.000837746	0.000828688	0.000749515	0.000685575	0.000670328	0.000577187	0.00013699	-0.000404976	-0.000446881	-9.05727e-05	0.00018026	0.000280197	0.000294576	0.000191239	2.48442e-05	-2.03586e-05	-1.82719e-05	-0.000122844	-0.00019782	-0.00014633	-6.51979e-05	-3.03474e-05	-2.54602e-05	-3.75238e-05	-8.03952e-05	-0.000177791	-0.000316171	-0.000377033	-0.000306865	-0.00021597	-0.000146112	-6.36842e-05	4.83199e-05	0.000211729	0.000318885	0.000266036	0.00018269	0.000184243
178	poly(1_butene)_isotactic	4	-0.000128305	-0.000143512	-0.000168589	-0.000170013	-0.000157788	-0.000156118	-0.000167938	-0.000187085	-0.000188756	-0.000172405	-0.000167251	-0.000187093	-0.000211122	-0.000209516	-0.000177877	-0.000126192	-8.18495e-05	-7.54162e-05	-9.33869e-05	-0.000100551	-9.02684e-05	-6.3399e-05	-1.05457e-05	3.28761e-05	2.24676e-05	-2.39427e-05	-4.5786e-05	-2.55717e-05	-6.66791e-06	-4.68602e-06	-1.68218e-05	-3.28444e-05	-4.30108e-05	-5.02718e-05	-4.99221e-05	-4.70114e-05	-6.19814e-05	-8.82727e-05	-9.63288e-05	-8.49604e-05	-8.57155e-05	-8.93034e-05	-7.42955e-05	-6.36704e-05	-6.81431e-05	-8.77781e-05	-0.000118201
183	poly(4_methyl_1_pentene)	4	-1.23325e-05	-4.81008e-06	-3.72856e-06	1.73525e-06	6.51838e-06	4.87007e-06	-1.24087e-05	-3.8222e-05	-4.72991e-05	-5.34611e-05	-7.45449e-05	-8.32419e-05	-6.84745e-05	-6.51393e-05	-9.32198e-05	-0.000126268	-0.000129995	-9.34534e-05	-4.5451e-05	-2.82671e-05	-3.68646e-05	-4.14724e-05	-3.70523e-05	-2.59389e-05	-8.14493e-06	6.84158e-07	-5.33228e-06	-1.55865e-05	-3.29409e-05	-4.99709e-05	-4.67448e-05	-2.12618e-05	9.21285e-06	2.96796e-05	4.50649e-05	5.8641e-05	5.02868e-05	2.11441e-05	2.9513e-06	4.29852e-06	-8.87239e-07	-2.20842e-05	-3.06903e-05	-1.23082e-05	1.51215e-05	2.69113e-05	2.76161e-05
185	poly(butylene_terephthalate)	11	-0.000102457	-0.000120738	-0.000153486	-0.00016316	-0.000155169	-0.000163942	-0.000189263	-0.000199845	-0.00018117	-0.000150282	-0.000133995	-0.000148936	-0.000165736	-0.00015225	-0.000119555	-7.14814e-05	-3.23799e-05	-4.57926e-05	-8.19567e-05	-8.79324e-05	-6.48871e-05	-2.02235e-05	4.00931e-05	6.40865e-05	2.60726e-05	-7.81616e-06	2.15964e-05	8.15944e-05	0.00011211	0.000105952	8.689e-05	7.4173e-05	7.0857e-05	6.48731e-05	5.43744e-05	4.43458e-05	3.44482e-05	2.3376e-05	1.30913e-05	1.19666e-05	8.10247e-06	-4.01324e-06	9.89367e-07	1.30422e-05	2.73325e-06	-3.04794e-05	-6.53478e-05
189	poly(ethylene_terephthalate)	11	6.89044e-05	7.66093e-05	5.71556e-05	3.415e-05	1.42698e-05	9.58422e-06	1.40437e-05	1.23776e-05	1.88158e-05	2.43202e-05	1.23369e-05	5.88198e-07	5.28211e-06	2.1424e-05	1.73735e-05	-7.96084e-06	6.2089e-06	7.3376e-05	0.000137011	0.000160203	0.000165266	0.000173131	0.000180228	0.000190885	0.000208018	0.000220631	0.000222772	0.000214908	0.000198745	0.000178468	0.000162348	0.000171512	0.000210521	0.000240815	0.000243169	0.000231584	0.000202547	0.000157395	0.000122929	0.00011142	0.000101225	8.66524e-05	8.56892e-05	9.01964e-05	8.71045e-05	7.20744e-05	5.52652e-05
190	poly(ethyl_methacrylate)	12	-0.000185992	-0.000234053	-0.000290429	-0.000316551	-0.000311813	-0.000299209	-0.00029086	-0.000297037	-0.000317659	-0.000327892	-0.000312174	-0.000295566	-0.000299492	-0.00030145	-0.000271798	-0.000209163	-0.000153517	-0.000143784	-0.000149509	-0.000132303	-0.000102043	-5.71139e-05	5.65137e-06	4.06601e-05	2.01322e-05	-8.93714e-06	6.19947e-06	5.4415e-05	9.803e-05	0.000121513	0.000120279	0.000106989	8.85742e-05	6.08756e-05	5.12402e-05	6.83933e-05	7.85387e-05	6.69125e-05	6.19869e-05	8.08508e-05	8.2735e-05	6.1819e-05	6.31396e-05	7.35936e-05	6.24232e-05	3.97106e-05	2.24902e-05
191	poly(isobutyl_methacrylate)	12	1.09077e-05	4.16959e-05	4.45014e-05	2.19864e-05	-1.73075e-05	-4.3717e-05	-4.82601e-05	-4.91517e-05	-4.98058e-05	-5.0882e-05	-5.29208e-05	-5.22824e-05	-4.5035e-05	-3.0106e-05	-2.50245e-05	-3.81798e-05	-3.79279e-05	2.1309e-06	5.28687e-05	7.05201e-05	6.55366e-05	8.28794e-05	0.000133475	0.000181148	0.000202605	0.000213982	0.00022055	0.000200155	0.000151384	0.000113209	0.000111037	0.000138321	0.00019047	0.000243322	0.000266799	0.000265335	0.000249183	0.000226792	0.000215063	0.0002233	0.000232551	0.000223493	0.000208058	0.000194462	0.000197007	0.000213077	0.000221093
192	poly(methyl_methacrylate)	12	0.000559449	0.000571734	0.000555406	0.000522383	0.000492229	0.000475357	0.000450768	0.000421642	0.00042116	0.000423924	0.000403774	0.000392576	0.000403493	0.000414763	0.000415715	0.000426136	0.00046807	0.000541437	0.000625282	0.000680647	0.000695869	0.00070357	0.000726526	0.000755119	0.000780154	0.000798107	0.000797933	0.000776835	0.000740873	0.000707437	0.000693231	0.000689287	0.000688591	0.000690723	0.000684646	0.0006592	0.000616601	0.000572274	0.000533819	0.000506429	0.00048481	0.000453559	0.000430862	0.000429088	0.00043037	0.000419957	0.000397967
193	poly(n_butyl_methacrylate)	12	-0.000193635	-0.000235604	-0.000293232	-0.000319126	-0.000314923	-0.000306898	-0.000315926	-0.000346934	-0.000367843	-0.000358976	-0.000343729	-0.000344067	-0.000346688	-0.000326696	-0.000272942	-0.000194413	-0.000138788	-0.000138305	-0.000154388	-0.000148039	-0.00012038	-7.35774e-05	-1.04096e-05	3.1262e-05	1.96181e-05	-1.43577e-05	-1.94943e-05	3.2671e-06	2.42285e-05	4.4466e-05	5.61795e-05	3.94919e-05	9.29094e-06	-5.92564e-06	6.23599e-06	3.32379e-05	5.22059e-05	5.60516e-05	5.59971e-05	5.1815e-05	2.42666e-05	9.19519e-07	1.78514e-05	4.40885e-05	5.32677e-05	4.70173e-05	2.88886e-05
195	poly(p_phenylene_ether_sulphone)	16	0.00130256	0.0012466	0.00115888	0.00105794	0.000974012	0.000927262	0.000886737	0.000835342	0.000803822	0.000784617	0.000743602	0.000706079	0.000719912	0.000768831	0.000797947	0.000800247	0.000823871	0.000897636	0.000986655	0.00105823	0.00110899	0.00113181	0.0011469	0.00117851	0.00121302	0.00123273	0.0012272	0.00118832	0.00112267	0.00105653	0.0010116	0.00098709	0.000971839	0.000946679	0.000900355	0.000837303	0.000760777	0.00067769	0.000598524	0.000536282	0.000487603	0.000434326	0.00038002	0.000325948	0.000274976	0.000231849	0.000195158
197	poly(vinyl_acetate)	9	0.000257463	0.000273582	0.000245694	0.000204485	0.000175561	0.000174558	0.000164715	0.00011076	5.73862e-05	2.87494e-05	2.12587e-06	-1.04605e-05	3.71582e-06	1.70339e-05	9.82746e-06	-2.78269e-06	2.31316e-06	2.89434e-05	6.21063e-05	9.34753e-05	0.000126434	0.00014439	0.000137483	0.000136643	0.000162499	0.000202801	0.000238351	0.00024814	0.000228908	0.000205558	0.000201743	0.000224154	0.000256525	0.000273474	0.000283205	0.000293201	0.000279241	0.000252697	0.000249829	0.000258816	0.000247228	0.000220566	0.000197711	0.000176215	0.000161525	0.000149764	0.000132687
201	poly(vinyl_chloride)	8	4.78376e-05	7.59379e-05	6.48193e-05	4.20069e-05	2.86692e-05	5.15746e-05	7.64384e-05	5.86083e-05	2.84929e-05	1.68289e-06	-2.45757e-05	-3.85852e-05	-4.99923e-05	-6.606e-05	-8.1461e-05	-9.10523e-05	-8.93545e-05	-7.61856e-05	-6.11599e-05	-4.94999e-05	-3.35594e-05	-1.86729e-05	-8.21909e-06	7.26522e-06	2.42954e-05	2.80995e-05	1.99906e-05	4.18288e-07	-3.61141e-05	-6.59441e-05	-7.20002e-05	-5.37036e-05	-1.27993e-05	2.09412e-05	2.39697e-05	1.08259e-05	-4.37492e-06	-2.01727e-05	-2.86403e-05	-2.38049e-05	-2.72675e-05	-4.90119e-05	-6.18275e-05	-5.19798e-05	-1.84291e-05	1.05176e-05	6.01649e-06
202	poly(vinyl_chloride)_carboxylated	8	5.82524e-05	0.00010562	0.000104861	7.14972e-05	4.08083e-05	5.30358e-05	7.77986e-05	5.82676e-05	1.90853e-05	-6.10738e-06	-2.37754e-05	-4.32951e-05	-6.17265e-05	-7.36321e-05	-8.28901e-05	-8.88394e-05	-8.58919e-05	-6.55658e-05	-3.57852e-05	-2.33346e-05	-2.66102e-05	-2.89226e-05	-2.33175e-05	-9.14831e-06	8.56649e-06	2.85e-05	4.29503e-05	3.43448e-05	-7.446e-06	-5.45299e-05	-7.28387e-05	-5.57672e-05	-2.22764e-05	5.48749e-06	2.87024e-05	4.61615e-05	3.46218e-05	-9.76514e-08	-2.2783e-05	-1.91341e-05	-6.4251e-06	-2.14172e-06	-3.77165e-06	-9.13317e-06	-1.14804e-05	-1.39552e-05	-1.65749e-05
206	polyacetal	25	-2.70502e-05	-4.03382e-05	-7.81497e-05	-0.000100222	-9.29817e-05	-7.88491e-05	-8.58672e-05	-0.000114338	-0.000124616	-0.000104249	-8.87842e-05	-9.30044e-05	-0.000105834	-0.000124796	-0.000134895	-0.000107067	-5.97039e-05	-4.37638e-05	-6.04437e-05	-7.35945e-05	-6.61098e-05	-3.14533e-05	2.47574e-05	5.53063e-05	2.83333e-05	-2.53936e-05	-3.72179e-05	8.43014e-06	4.23504e-05	3.86308e-05	3.12317e-05	3.32323e-05	1.33778e-05	-3.15129e-05	-5.15907e-05	-3.0293e-05	4.84816e-06	2.46381e-05	2.38344e-05	1.838e-05	3.14356e-06	-9.00343e-06	4.45122e-06	1.96499e-05	1.89617e-05	-1.88641e-06	-4.65914e-05
209	fibre_polyactide	21	-6.99474e-05	-7.69412e-05	-6.56423e-05	-4.91918e-05	-5.15553e-05	-4.84225e-05	-3.43735e-06	4.11357e-05	3.92276e-05	1.35452e-05	-2.13792e-05	-5.95769e-05	-7.43509e-05	-5.38728e-05	-2.00049e-05	2.31711e-06	-8.21896e-06	-6.40689e-05	-0.000124591	-0.000142417	-0.000134355	-0.000124748	-9.6166e-05	-4.53751e-05	-5.88471e-06	-9.89865e-06	-6.27813e-05	-0.000136674	-0.000186683	-0.000198326	-0.000203545	-0.000204441	-0.000194602	-0.000191617	-0.000183994	-0.000167211	-0.000168837	-0.000180308	-0.000164741	-0.000129226	-0.000113169	-0.00011209	-7.37446e-05	2.35435e-05	0.000118907	0.000150696	0.000152663
213	polycarbonate	6	-4.7089e-05	-4.21344e-05	-5.46002e-05	-4.96064e-05	-2.32778e-05	-8.55926e-06	-1.82379e-05	-3.47923e-05	-3.75302e-05	-2.29609e-05	-2.03672e-06	2.40815e-06	-1.86599e-05	-3.95266e-05	-2.94588e-05	9.65431e-06	3.1215e-05	-6.75818e-08	-5.30012e-05	-8.19417e-05	-8.06123e-05	-5.49424e-05	-1.08081e-05	2.15244e-05	1.63969e-05	-2.39104e-05	-4.62514e-05	-1.53662e-05	1.68995e-05	2.18578e-05	1.57227e-05	1.19804e-05	-3.77282e-06	-2.83745e-05	-2.21127e-05	2.03353e-05	6.93613e-05	9.49379e-05	9.83736e-05	0.000108073	0.000100028	7.14038e-05	7.06104e-05	7.51349e-05	5.27651e-05	2.46442e-05	1.16591e-06
214	polycarbonate	6	0.000278682	0.000306884	0.00038129	0.000502885	0.000387492	9.30744e-05	0.000212598	0.000622532	0.000733117	0.000614699	0.000476242	0.000367325	0.00033382	0.000350192	0.000288701	0.00010352	5.45017e-06	0.000247174	0.000571557	0.000685989	0.000613423	0.000458132	0.000302588	0.00026657	0.000358397	0.000388543	0.000441542	0.000721423	0.000880341	0.000661152	0.000384678	0.000327309	0.000314989	0.000159381	-3.68545e-05	-0.000141811	-8.29136e-05	0.000152582	0.000373812	0.000332413	0.000138064	8.42853e-05	0.000212877	0.000317388	0.000279758	0.000233182	0.000245238
215	polychloroprene	18	0.00722435	0.00770429	0.00816156	0.00862231	0.00910073	0.00960446	0.0101198	0.010614	0.0110831	0.0115502	0.0120038	0.0124324	0.0128508	0.0132851	0.0137595	0.0142675	0.0147647	0.0152166	0.0156644	0.0161312	0.016593	0.0170609	0.0175583	0.0180425	0.0184568	0.018841	0.0192759	0.0197821	0.0203068	0.0208055	0.0212857	0.0217705	0.0222654	0.022764	0.0232723	0.0238007	0.0243481	0.0248812	0.0254008	0.0259544	0.0265384	0.0271279	0.0277273	0.0283347	0.0289433	0.0295496	0.030157
216	fibre_polyester	11	-6.2809e-05	-0.000105561	-0.000124551	-0.000121149	-0.000125438	-0.000124251	-0.000104937	-9.56863e-05	-9.67191e-05	-9.88305e-05	-0.000120458	-0.000152515	-0.000159957	-0.000130788	-7.69292e-05	-2.32096e-05	1.74318e-05	1.66224e-05	-5.57042e-06	6.35189e-06	3.8613e-05	6.59197e-05	0.000107082	0.000153724	0.000174937	0.000173406	0.000151092	0.000106669	7.11051e-05	7.11749e-05	9.15499e-05	0.000110666	0.000117141	0.000109361	0.000108852	0.000114948	0.000103742	8.47591e-05	8.4893e-05	8.80119e-05	6.26247e-05	2.1028e-05	-2.61319e-06	1.21851e-05	2.17274e-05	-1.40531e-05	-3.35622e-05
217	fibre_polyester	11	-9.92684e-05	-0.00013682	-0.00014759	-0.000125977	-9.91032e-05	-8.11161e-05	-7.21225e-05	-7.60757e-05	-9.1881e-05	-9.83326e-05	-7.73368e-05	-3.89999e-05	1.63877e-07	4.59592e-05	0.000118217	0.000198153	0.000256221	0.000274914	0.000282434	0.000316057	0.000353513	0.00037931	0.000426155	0.000494845	0.000553963	0.000586705	0.000577722	0.000527625	0.000477088	0.000454978	0.000440741	0.000424603	0.000416247	0.000412605	0.000421697	0.000432931	0.000407527	0.000356048	0.000330938	0.000327601	0.000295359	0.000240467	0.000213537	0.000217728	0.00020669	0.000166613	0.000143298
218	fibre_polyetheretherketone	17	-8.77685e-05	-0.000118683	-0.000126883	-0.000115919	-0.0001237	-0.00014685	-0.000157812	-0.000155762	-0.000157535	-0.000169474	-0.000186261	-0.000210389	-0.000229524	-0.00020459	-0.00013953	-7.72447e-05	-3.94656e-05	-3.65078e-05	-5.29483e-05	-5.20322e-05	-2.78684e-05	1.53923e-05	8.1561e-05	0.000162455	0.000206377	0.0002069	0.00018561	0.000159079	0.000142581	0.000139118	0.000145423	0.000172785	0.000206222	0.000222514	0.000242233	0.000269594	0.000270934	0.000244105	0.000231091	0.000239634	0.000233454	0.000211601	0.00020577	0.000228468	0.000245934	0.000219553	0.000183284
219	polyethylene_low_density	1	0.000158988	8.59032e-05	-3.23185e-05	-0.000138079	-0.000197282	-0.000308963	-0.000439674	-0.000449262	-0.00038823	-0.0003421	-0.000333024	-0.000347277	-0.000316817	-0.000221135	-0.000178276	-0.000283633	-0.000436079	-0.000446865	-0.000339308	-0.000240069	-0.000164503	-0.000102127	-6.88845e-05	-3.79231e-05	9.16545e-06	2.76952e-05	1.30503e-05	-8.38467e-06	-2.03181e-05	-3.26736e-05	-6.14723e-05	-6.77505e-05	-2.61009e-05	-1.67274e-05	-9.00544e-05	-0.000187648	-0.000246203	-0.00027572	-0.000270793	-0.000185953	-7.42715e-05	-1.25348e-05	8.49895e-06	-1.29771e-05	-8.34406e-05	-0.000141064	-0.000136878
220	polyethylene_chlorinated	3	0.000258753	0.000268183	0.000241305	0.000218485	0.0002091	0.000210438	0.000225972	0.000250559	0.000285635	0.000318555	0.000330327	0.000337742	0.000349447	0.000349046	0.00031106	0.000243883	0.000205012	0.000234015	0.000300968	0.000338779	0.000333316	0.000307815	0.000275925	0.000252806	0.000245199	0.000236201	0.000209834	0.000168761	0.000122621	8.50323e-05	6.15106e-05	5.77013e-05	7.85479e-05	9.83633e-05	9.13232e-05	6.49108e-05	3.28737e-05	7.43066e-06	-5.93059e-06	-5.63402e-06	1.4329e-06	-8.66838e-06	-3.02184e-05	-5.15457e-05	-6.99693e-05	-7.92407e-05	-7.63471e-05
221	polyethylene_chlorinated	3	0.00926531	0.00870261	0.00801601	0.00723697	0.00650797	0.00591554	0.00544304	0.00503688	0.00467082	0.00431767	0.00395326	0.00360054	0.00328685	0.00300847	0.00273469	0.00245766	0.00221342	0.00203463	0.00189215	0.0017355	0.00158321	0.00145263	0.00131976	0.0011972	0.00111614	0.001058	0.00099595	0.000924827	0.000831473	0.000723379	0.000632766	0.000587064	0.000578214	0.000557009	0.00050273	0.000439109	0.000383159	0.000336486	0.00029244	0.000250711	0.000214162	0.000183629	0.000169685	0.00016187	0.00014491	0.000116622	8.66721e-05
222	polyethylene_chlorinated	3	9.73683e-05	0.000135229	0.000166258	0.000190258	0.000204872	0.000223028	0.000256498	0.000297722	0.000332672	0.000342242	0.000330433	0.000328482	0.000331809	0.000336604	0.000331314	0.000296859	0.000268766	0.000289364	0.000332077	0.000335054	0.000299715	0.000260578	0.000230191	0.000207906	0.000188579	0.000161518	0.000121908	7.76706e-05	3.04986e-05	-9.16299e-06	-3.81923e-05	-6.47163e-05	-7.48467e-05	-6.34631e-05	-5.52941e-05	-6.53788e-05	-9.04268e-05	-0.000115361	-0.000126613	-0.000136808	-0.000154786	-0.000160363	-0.000139948	-0.000118708	-0.000115782	-0.00012922	-0.000139005
224	polyethylene_high_density	1	4.56287e-05	-6.76092e-05	-0.000181156	-0.000270453	-0.000330691	-0.000363821	-0.000395754	-0.000435442	-0.000443803	-0.000419021	-0.000402533	-0.000405989	-0.00041158	-0.000403703	-0.000399763	-0.000423549	-0.000432275	-0.000374236	-0.000291482	-0.000238994	-0.000203133	-0.000167992	-0.000132729	-8.9246e-05	-2.98457e-05	1.65971e-06	-1.73901e-05	-4.62935e-05	-7.88005e-05	-0.000104877	-0.000118028	-0.000116735	-0.000103914	-9.12633e-05	-8.5792e-05	-9.22733e-05	-0.000117429	-0.000137569	-0.00012792	-0.000105249	-9.90372e-05	-0.000114434	-0.000130875	-0.000135292	-0.000127139	-0.000118409	-0.000113153
225	polyethylene_low_density	1	1.31493e-05	-3.17727e-05	-0.000124264	-0.000221623	-0.000292865	-0.000329602	-0.00034184	-0.000346261	-0.000339574	-0.000334546	-0.00035796	-0.000383564	-0.000367523	-0.000325942	-0.000305074	-0.000319979	-0.000334513	-0.000298118	-0.000234276	-0.000194938	-0.000167679	-0.000139904	-0.000115142	-7.65829e-05	-2.32282e-05	-5.88185e-07	-1.71322e-05	-3.96923e-05	-6.53149e-05	-7.98053e-05	-8.7654e-05	-9.15062e-05	-8.17992e-05	-7.11323e-05	-6.92473e-05	-7.1151e-05	-7.98836e-05	-9.06475e-05	-9.47598e-05	-9.45534e-05	-0.000101234	-0.00011743	-0.000136995	-0.000148873	-0.000128066	-9.55752e-05	-8.7374e-05
226	polyethylene_oxidized	2	-0.000136573	-0.000204969	-0.000289267	-0.000387962	-0.000488728	-0.000562824	-0.000603086	-0.000622677	-0.000627356	-0.000639641	-0.000661064	-0.000659369	-0.000637475	-0.000621306	-0.00061431	-0.000604274	-0.000571999	-0.000501905	-0.000412757	-0.000337006	-0.000277874	-0.000227965	-0.000174305	-0.000105993	-3.09632e-05	-8.30275e-08	-2.2435e-05	-4.17908e-05	-5.23203e-05	-6.44296e-05	-7.60106e-05	-6.55412e-05	-3.3366e-05	-9.07366e-06	-3.26222e-06	-6.35637e-06	-2.091e-05	-3.88554e-05	-4.25935e-05	-3.49727e-05	-4.19716e-05	-6.72436e-05	-7.3629e-05	-5.29798e-05	-2.57859e-05	-1.15055e-05	-1.60003e-05
227	polyethylene_terephtalate	11	-9.24588e-05	-0.000210988	-0.000296502	-0.000310249	-0.000378558	-0.000546633	-0.000593901	-0.00042345	-0.000271823	-0.000222677	-0.000198066	-0.000135113	-2.60843e-09	0.000149242	0.000190488	9.0842e-05	5.24025e-06	0.000134058	0.000321954	0.000406973	0.000497538	0.000607568	0.00065787	0.000656855	0.000666166	0.000673651	0.000644549	0.000614906	0.000587482	0.000529261	0.000464855	0.000421962	0.000379377	0.000319944	0.000246498	0.000177919	0.000125055	5.74183e-05	7.74016e-06	2.77008e-05	7.88177e-05	0.000109168	5.85298e-05	-8.16745e-05	-0.000188281	-0.000184064	-0.000155277
228	polyisoprene_chlorinated	20	6.29535e-05	9.76226e-05	9.98164e-05	9.27265e-05	8.61914e-05	8.39471e-05	8.60411e-05	8.02597e-05	6.48538e-05	3.69947e-05	-3.34409e-06	-3.29473e-05	-3.54336e-05	-2.24527e-05	-1.95314e-05	-3.34009e-05	-3.92072e-05	-1.78841e-05	4.2942e-06	1.97378e-06	-2.5915e-06	1.28842e-06	-6.59254e-07	-6.69474e-06	-5.3349e-06	6.26792e-06	2.10043e-05	2.63236e-05	1.11808e-05	-1.71019e-05	-4.10273e-05	-4.46878e-05	-2.44601e-05	2.81561e-06	3.00858e-05	5.1604e-05	4.51879e-05	1.81494e-05	3.86212e-06	1.25772e-05	2.10468e-05	9.67422e-06	-1.23235e-05	-2.91587e-05	-2.54757e-05	-1.48284e-05	-1.67918e-05
229	fibre_polypropylene	4	4.3152e-06	-4.37618e-05	-7.21389e-05	-8.03194e-05	-7.79724e-05	-6.88505e-05	-6.46394e-05	-7.56119e-05	-8.77453e-05	-8.92612e-05	-0.000100385	-0.000117615	-0.000104013	-7.55478e-05	-5.84207e-05	-3.66273e-05	-3.90231e-05	-8.2924e-05	-0.000107846	-9.62825e-05	-7.95728e-05	-6.54287e-05	-4.39147e-05	-1.13201e-05	6.20172e-06	-1.4838e-05	-2.52017e-05	6.42237e-06	2.83968e-05	2.12961e-05	3.0102e-06	-1.39872e-05	-8.07564e-06	8.77355e-06	8.9664e-06	5.30776e-06	6.78994e-06	5.28336e-06	3.42674e-06	-7.57149e-06	-2.99104e-05	-2.08826e-05	2.24244e-05	3.49819e-05	1.10028e-06	-2.69733e-05	-1.97446e-05
230	fibre_polypropylene_dyed	4	6.25533e-06	-3.19e-05	-3.02291e-05	2.17852e-06	1.52811e-05	1.73436e-05	3.34396e-05	3.36468e-05	8.32918e-06	-2.08222e-05	-5.00292e-05	-7.87109e-05	-0.000100603	-9.86755e-05	-7.01422e-05	-3.70915e-05	-2.01427e-05	-3.05909e-05	-4.78491e-05	-4.13779e-05	-2.36405e-05	-1.04115e-05	9.29282e-06	4.47484e-05	7.77267e-05	7.70232e-05	4.01248e-05	-1.09361e-05	-5.10051e-05	-6.45994e-05	-5.83101e-05	-3.95381e-05	-1.02645e-05	1.3641e-05	2.35352e-05	2.45976e-05	2.098e-05	1.95967e-05	2.91541e-05	3.47493e-05	1.56331e-05	-1.49558e-05	-2.86448e-05	-1.33263e-05	-1.65979e-06	-2.4371e-05	-4.50747e-05
231	polypropylene_isotactic	4	0.00012019	0.000137373	0.0001405	0.000126882	9.46466e-05	8.7195e-05	0.000100894	9.39589e-05	8.87137e-05	9.60904e-05	8.59373e-05	6.31255e-05	5.1025e-05	4.37427e-05	2.33622e-05	7.82497e-07	2.17242e-06	3.19504e-05	7.14149e-05	8.54335e-05	7.75494e-05	8.02769e-05	9.37841e-05	9.85882e-05	0.000103913	0.000121302	0.000132763	0.000123606	0.000102048	8.02945e-05	7.19949e-05	8.96398e-05	0.000137031	0.000199725	0.000264369	0.000318661	0.000328929	0.000290475	0.000239572	0.000203503	0.000179207	0.000151754	0.000124883	0.000107857	0.000105613	0.000105828	0.000102566
232	polypropylene	4	0.00177276	0.00158675	0.00139226	0.00137202	0.00129224	0.000761552	0.000355548	0.000722488	0.00132406	0.00157795	0.00159164	0.00155311	0.0014932	0.00143265	0.00123602	0.00063253	-1.71297e-05	3.74363e-05	0.000584854	0.00095308	0.00107602	0.00114061	0.00110853	0.000961014	0.000853885	0.000776933	0.000601254	0.000486749	0.00060411	0.000788236	0.000828092	0.000758655	0.000717668	0.000696294	0.000602429	0.000463507	0.00037849	0.000326838	0.000288898	0.000349829	0.00046147	0.000514088	0.000541746	0.000532218	0.000419267	0.000287102	0.000229853
233	polystyrene	5	3.5706e-05	5.96298e-05	6.38521e-05	5.61774e-05	4.37031e-05	4.6486e-05	5.88924e-05	5.54045e-05	4.16991e-05	2.09237e-05	-5.22923e-07	-9.43426e-06	-1.68062e-05	-3.14884e-05	-5.6255e-05	-7.47443e-05	-5.83335e-05	-2.61683e-05	-8.13436e-06	4.80044e-06	1.57544e-05	1.27654e-05	3.28475e-06	5.03718e-06	2.12248e-05	4.31746e-05	5.73722e-05	4.8395e-05	1.80255e-05	-1.12513e-05	-1.70765e-05	2.91158e-06	2.71704e-05	4.42625e-05	6.75605e-05	8.91123e-05	8.95117e-05	7.07187e-05	4.4755e-05	2.7148e-05	9.48048e-06	-1.29479e-05	-1.623e-05	-3.78304e-06	1.14449e-05	1.96483e-05	1.71211e-05
234	polysulfone	16	-6.96557e-05	-5.2904e-05	-5.77626e-05	-6.93483e-05	-7.79929e-05	-6.52349e-05	-4.90447e-05	-5.47684e-05	-5.40849e-05	-4.10652e-05	-2.9676e-05	-1.26496e-06	4.95656e-05	9.21499e-05	0.000116255	0.000156687	0.000216781	0.000268151	0.000311094	0.000353119	0.000383372	0.000391817	0.000391435	0.000401523	0.000417264	0.00043184	0.000437858	0.000416182	0.000364887	0.000311672	0.000283198	0.000277669	0.000282693	0.000292302	0.000299714	0.000284739	0.000233359	0.000166144	0.00010703	6.58804e-05	4.55286e-05	3.61931e-05	2.39525e-05	1.17718e-05	1.66474e-05	1.95475e-05	5.35518e-06
236	polyurethane	12	-0.000217158	-0.000204391	-0.000231964	-0.000271625	-0.000330034	-0.000393099	-0.000334673	-0.000207572	-0.00021047	-0.000334337	-0.00045033	-0.000490001	-0.000457882	-0.000405896	-0.000395091	-0.000420824	-0.000388207	-0.000232987	-0.000101764	-8.21928e-05	-0.000103968	-9.96489e-05	-5.96311e-05	2.18057e-05	0.000117659	0.000186508	0.000265421	0.00034964	0.00033383	0.000225066	0.000135392	0.00012675	0.000163443	0.000181203	0.000179371	0.000185878	0.00021745	0.000278843	0.000299342	0.000212066	0.000103472	8.09213e-05	0.000124365	0.000148416	0.000115499	6.79116e-05	7.53782e-05
237	polyurethane	12	-0.000198528	-0.000232848	-0.000258194	-0.000257348	-0.000294706	-0.000358054	-0.000339663	-0.000308743	-0.000383468	-0.000468403	-0.000446007	-0.000368326	-0.000330393	-0.000344801	-0.000396064	-0.000464218	-0.000474055	-0.000357198	-0.000223798	-0.000148451	-0.000115323	-9.90896e-05	-6.33969e-05	-3.37226e-06	4.93209e-05	9.7997e-05	0.000209298	0.000331013	0.000334794	0.000281304	0.000297337	0.000348709	0.000346769	0.000307832	0.0003199	0.000390128	0.000419791	0.000376884	0.00031281	0.000252108	0.000233417	0.000279253	0.000321759	0.00029061	0.000203673	0.000129063	0.000105948
238	polyurethane	12	-5.67428e-05	-9.96065e-05	-0.000156996	-0.000181684	-0.000192474	-0.000183798	-9.11726e-05	-8.96811e-06	-4.39967e-05	-0.000136791	-0.000205094	-0.000240727	-0.000247489	-0.000208393	-0.000197419	-0.000257992	-0.000230907	-6.53387e-05	1.23149e-05	-7.25929e-06	-2.33503e-05	-3.47909e-05	-5.54443e-05	-4.2189e-05	1.17594e-05	3.22069e-05	3.42433e-05	9.48555e-05	0.000179436	0.000203649	0.00017812	0.000181495	0.000207501	0.000166671	6.67984e-05	1.0106e-05	4.23676e-05	0.000125006	0.00021153	0.000261908	0.000275285	0.000270321	0.00023086	0.000152884	6.86387e-05	2.59637e-05	1.86694e-05
239	polyurethane	12	-0.000113759	-9.08321e-05	-0.00012095	-0.000186763	-0.0002578	-0.000270203	-0.000197974	-0.000184268	-0.000272028	-0.000359478	-0.000401618	-0.000397161	-0.000350849	-0.000340282	-0.000388102	-0.000376007	-0.000233285	-9.00697e-05	-6.89711e-05	-9.36579e-05	-0.000100317	-8.98109e-05	-6.68909e-05	-2.82125e-05	-2.18139e-06	-3.6857e-06	7.2925e-05	0.000262524	0.000360119	0.00024141	6.13106e-05	-2.70799e-05	-2.93737e-05	-5.14859e-07	3.82577e-05	8.4636e-05	0.000158509	0.000267214	0.000298505	0.00015505	-2.87962e-05	-8.37865e-05	-3.89542e-05	-1.18318e-05	-2.89378e-05	-4.45143e-05	-5.45824e-05
244	polyoxymethylene	25	-0.000167562	-0.00021695	-0.000278959	-0.000325172	-0.000360068	-0.000400007	-0.000436993	-0.000464963	-0.000486959	-0.000506361	-0.000535412	-0.00056746	-0.000569927	-0.000545982	-0.00050936	-0.000459477	-0.000420699	-0.000398014	-0.000371151	-0.000338257	-0.000291151	-0.000219557	-0.000130359	-5.43641e-05	-9.86836e-06	-1.87285e-05	-5.94092e-05	-7.86183e-05	-9.38649e-05	-0.000110822	-0.000137031	-0.000168135	-0.000181816	-0.000178933	-0.000191398	-0.000199769	-0.000187551	-0.000203274	-0.000238918	-0.000242581	-0.000233208	-0.000242144	-0.000249782	-0.000247234	-0.00024019	-0.000203557	-0.000138736
245	fibre_poplar_down	14	0.00638534	0.00668437	0.00700732	0.00735626	0.00768996	0.00801829	0.00838172	0.00875903	0.00911379	0.0094485	0.00976683	0.0100794	0.0104236	0.0108228	0.0112575	0.0117001	0.0121335	0.012535	0.0129166	0.0133251	0.0137512	0.0141624	0.0145845	0.0150298	0.0154608	0.0158696	0.016267	0.0166464	0.0170222	0.0174259	0.0178586	0.0183009	0.0187332	0.0191504	0.0195779	0.02002	0.0204434	0.0208382	0.0212367	0.021654	0.0220678	0.022477	0.0229045	0.0233564	0.0237953	0.0241829	0.0245627
246	fibre_poplar_down	14	0.00589823	0.00616734	0.00647525	0.00680117	0.00711568	0.00743085	0.00775688	0.00808095	0.00839872	0.008715	0.00902762	0.00934231	0.00967537	0.0100487	0.0104603	0.0108762	0.0112686	0.0116277	0.0119789	0.0123595	0.0127576	0.0131436	0.0135271	0.0139286	0.01434	0.014744	0.0151206	0.0154719	0.0158441	0.0162554	0.0166637	0.0170521	0.0174407	0.0178334	0.0182312	0.0186303	0.0190145	0.0193875	0.0197801	0.0201973	0.0205948	0.0209614	0.0213401	0.0217499	0.0221615	0.0225558	0.0229566
247	polypropylene	4	1.00883e-05	1.4734e-05	-1.94166e-06	-3.53461e-05	-6.53282e-05	-0.000111358	-0.000149317	-0.000136641	-8.74098e-05	-4.02198e-05	-3.40645e-05	-8.36427e-05	-0.000137302	-0.000153802	-0.000182688	-0.000242703	-0.000274674	-0.00022965	-0.000116166	-2.14487e-05	-4.50277e-06	-1.97811e-05	-1.13496e-05	1.37737e-05	1.66955e-05	-1.91136e-05	-6.99628e-05	-0.000109057	-0.000109889	-5.30824e-05	-1.6405e-05	-4.95816e-05	-8.53769e-05	-0.000101753	-0.000121395	-0.000128802	-0.000118572	-9.78127e-05	-6.8046e-05	-4.1343e-05	-3.3649e-05	-3.64673e-05	-3.56562e-05	-3.49567e-05	-4.11469e-05	-5.46705e-05	-5.16859e-05
248	polypropylene	4	5.51262e-05	1.71377e-05	-1.78894e-05	-3.79646e-05	-7.52811e-05	-0.000176193	-0.000245012	-0.000177335	-6.7457e-05	-2.23495e-05	-2.16137e-05	-1.29782e-05	4.36731e-07	-2.151e-06	-2.58165e-05	-0.000112882	-0.000219622	-0.000213141	-0.000125556	-5.81152e-05	1.17322e-05	7.96525e-05	5.57178e-05	-1.95151e-05	-2.21707e-05	-5.19237e-06	-4.63253e-05	-7.74658e-05	-6.75061e-05	-4.70943e-05	-1.72852e-05	1.32423e-05	1.15472e-05	-1.91143e-05	-4.57423e-05	-5.40356e-05	-5.54654e-05	-5.06743e-05	-2.96592e-05	-2.29386e-05	-5.01927e-05	-6.19331e-05	-4.24065e-05	-4.19597e-05	-6.11917e-05	-4.16659e-05	1.35123e-05
249	polypropylene	4	0.000125166	0.000206432	0.000290576	0.000262259	0.000180758	0.000432934	0.000837426	0.000699091	0.000204285	-0.000133832	-0.000227196	-0.000215448	-0.000196073	-0.00017906	-4.77482e-05	0.000456665	0.0011908	0.00127917	0.000682887	0.00020599	2.79033e-05	-3.1313e-05	2.53777e-05	0.000165919	0.00020633	0.000165682	0.000278709	0.000429502	0.000332601	5.12813e-05	-0.000124581	-8.7783e-05	-3.82887e-05	-8.52713e-05	-4.61543e-05	0.000171668	0.000354508	0.000356348	0.000260981	0.000117734	-2.68613e-05	-0.000118275	-0.000157075	-0.000119707	5.67807e-06	0.000126115	0.000149805
250	polypropylene	4	9.77686e-05	7.43212e-05	4.9441e-05	5.66219e-05	5.58178e-05	-2.38218e-05	-9.15043e-05	-6.05299e-05	1.13521e-05	6.41865e-05	8.02577e-05	4.64795e-05	-1.45241e-05	-4.48582e-05	-6.26514e-05	-0.00013829	-0.00021423	-0.000177577	-5.83437e-05	4.14867e-05	8.82205e-05	9.98878e-05	8.01678e-05	4.76797e-05	3.51587e-05	2.54016e-05	-9.62881e-06	-4.20069e-05	-3.24813e-05	2.02001e-05	7.71379e-05	0.00010092	8.1165e-05	1.20021e-05	-9.32163e-05	-0.000169983	-0.000176599	-0.00014272	-0.000107779	-8.50803e-05	-7.20136e-05	-5.10547e-05	-1.58789e-05	-1.15082e-06	-3.91659e-05	-9.77971e-05	-0.000115195
251	polyphenylsulfone	16	0.00675927	0.00600365	0.00526366	0.00524184	0.0047762	0.00215411	0.000133111	0.00187729	0.00490447	0.00627331	0.00638368	0.00630052	0.00632054	0.0064176	0.00565986	0.00284762	-3.23968e-05	0.00052002	0.0033664	0.00530179	0.00607641	0.00648787	0.00636632	0.00573638	0.00532753	0.00505171	0.00430475	0.00382448	0.00438008	0.00524087	0.0054893	0.00516784	0.00485023	0.00464794	0.00412244	0.00323843	0.00253848	0.00222712	0.00219677	0.00246904	0.00281935	0.00295847	0.0028977	0.00262338	0.00211963	0.00173696	0.00168024
252	polypropylene	4	9.22591e-05	4.7544e-05	2.1802e-05	7.23456e-06	-6.18182e-05	-0.000188325	-0.00022972	-0.00015043	-8.5235e-05	-7.39164e-05	-7.91322e-05	-0.000107897	-0.000149639	-0.000186451	-0.000240496	-0.000318749	-0.000357904	-0.000300153	-0.000193172	-0.000100131	-5.46373e-05	-6.59538e-05	-7.5653e-05	-4.64582e-05	-8.87896e-06	-8.71657e-06	-4.17448e-05	-5.4436e-05	-3.19284e-05	-1.0439e-05	-2.60952e-05	-6.13273e-05	-7.09085e-05	-4.61189e-05	-4.07253e-05	-9.52854e-05	-0.000163683	-0.000181646	-0.000141135	-7.06828e-05	1.27684e-05	7.54649e-05	6.30029e-05	-1.13813e-05	-6.759e-05	-6.1761e-05	-3.98373e-05
253	polystyrene	5	2.45345e-05	1.19262e-05	-2.50478e-05	-8.50839e-05	-0.00015015	-0.000167545	-0.000111044	-5.35668e-05	-5.19271e-05	-8.15115e-05	-0.000112567	-0.000135896	-0.000151038	-0.000166904	-0.00019685	-0.000217532	-0.000183634	-0.000125869	-8.81717e-05	-4.59033e-05	-1.54329e-05	-2.92919e-05	-4.11152e-05	-2.56817e-05	-7.98756e-06	3.39083e-06	3.95653e-06	-1.69406e-05	-3.80811e-05	-2.45836e-05	-4.94134e-06	-1.9204e-05	-3.86584e-05	-1.64645e-05	1.35855e-05	-1.18867e-05	-5.81251e-05	-6.0308e-05	-4.11528e-05	-2.6269e-05	1.41565e-05	5.84726e-05	4.47414e-05	-1.24905e-05	-4.88963e-05	-5.63041e-05	-7.93213e-05
254	polystyrene	5	-6.74289e-05	-2.83914e-05	-2.49522e-05	-6.18846e-05	-0.000118386	-0.000176382	-0.000164678	-0.000110398	-0.000122333	-0.000165167	-0.000159752	-0.000151641	-0.000204772	-0.000286111	-0.000342826	-0.000365052	-0.000331578	-0.000247999	-0.000183985	-0.000149771	-0.000112787	-9.14584e-05	-8.73225e-05	-7.10178e-05	-2.80552e-05	-4.09485e-06	-5.63244e-06	1.57625e-05	2.80997e-05	1.50307e-05	-2.89726e-05	-9.48258e-05	-0.000140933	-0.000148303	-0.000143088	-0.000164242	-0.000208967	-0.000225141	-0.000188671	-0.000134549	-0.000108798	-0.000122196	-0.000155267	-0.000179252	-0.00017235	-0.00014627	-0.000135676
255	polystyrene	5	-0.000274885	-0.00025198	-0.000263297	-0.000316788	-0.000354196	-0.000234097	-2.48302e-05	-4.32365e-05	-0.000258388	-0.00043207	-0.000478795	-0.000452241	-0.000415394	-0.000369347	-0.00029173	-0.000117919	0.000150013	0.000230327	5.29614e-05	-0.000112506	-0.000166491	-0.000155622	-9.20699e-05	3.13712e-05	0.000117808	9.60136e-05	9.00995e-05	0.00014071	9.94051e-05	-5.78255e-05	-0.000182728	-0.000186834	-0.000126442	-9.41905e-05	-9.83793e-05	-0.0001134	-0.000173705	-0.000257552	-0.000267635	-0.000218502	-0.000174632	-0.000159545	-0.000178657	-0.000173893	-9.17797e-05	6.00054e-06	2.05774e-05
256	polyesterurethane	12	0.0113474	0.0106885	0.00999467	0.0100201	0.00953965	0.00673112	0.004567	0.00641392	0.00958832	0.0109692	0.0109915	0.0107858	0.0106809	0.0106263	0.00964499	0.00649269	0.0032375	0.00361378	0.00647611	0.00841285	0.00911137	0.00941675	0.00917279	0.00840957	0.00789116	0.00754172	0.00676787	0.00634155	0.00699356	0.00792542	0.00822327	0.00795881	0.00771298	0.00757311	0.00708535	0.00625349	0.00563728	0.00542004	0.00550153	0.00588224	0.00626912	0.00638567	0.00630708	0.0059701	0.00531651	0.00479968	0.00468006
257	polyesterurethane	12	0.012899	0.0122027	0.0115019	0.0115757	0.0111356	0.0082373	0.00596661	0.00790305	0.0112782	0.012763	0.0127818	0.0125811	0.0125183	0.0125065	0.0115356	0.00829012	0.00488874	0.00526365	0.00828596	0.0103848	0.0111766	0.0115186	0.0112648	0.0104676	0.00994749	0.00962862	0.00884466	0.00839871	0.00911249	0.0101505	0.0104975	0.010216	0.00996093	0.00984846	0.00936417	0.00847124	0.00777515	0.00751623	0.00761587	0.00805335	0.00850134	0.00868658	0.0086935	0.00843614	0.00779936	0.00724427	0.00711194
258	polyetherurethane	12	0.000104813	7.91367e-05	2.72601e-05	2.82054e-06	-1.6439e-05	-6.00598e-05	-8.70471e-05	-7.95492e-05	-6.22432e-05	-3.86958e-05	-1.35556e-05	-9.47409e-06	-3.2047e-05	-5.49579e-05	-5.82854e-05	-4.3314e-05	-1.84427e-05	-2.4464e-05	-6.09372e-05	-4.8525e-05	1.33815e-05	6.17242e-05	9.68955e-05	0.00010833	6.4509e-05	2.48947e-05	6.96147e-05	0.000165157	0.000222716	0.00022983	0.000226215	0.000241017	0.000290006	0.000333306	0.000327019	0.000309574	0.000332664	0.000395861	0.000448206	0.000442604	0.000416119	0.000423319	0.000458555	0.000499655	0.000535311	0.000561283	0.000566072
259	polyetherurethane	12	9.09534e-05	4.97838e-05	-2.33587e-06	-3.92175e-05	-0.000101007	-0.000190641	-0.000220769	-0.000165481	-0.000110739	-0.000113257	-0.000153181	-0.000186853	-0.00016824	-9.33537e-05	-5.49872e-05	-0.000104707	-0.000153843	-0.000163226	-0.000161145	-0.000135513	-0.000107553	-7.39354e-05	-3.57962e-06	4.68888e-05	2.87658e-05	-1.44402e-05	-1.06973e-05	5.02724e-05	9.06047e-05	8.28144e-05	8.39486e-05	0.000116457	0.000168396	0.000216168	0.000221423	0.000195984	0.000218993	0.000311883	0.000389563	0.000408726	0.000425569	0.000490021	0.000585622	0.000641271	0.000615339	0.000576902	0.000572281
260	polyurethane	12	0.000453974	0.000542285	0.000650052	0.000757996	0.000854649	0.000948606	0.00104694	0.00114664	0.00126199	0.00141301	0.00157885	0.00172051	0.0018396	0.00196181	0.00209311	0.00222646	0.00237533	0.00254853	0.00272176	0.00288331	0.00304039	0.00320104	0.00337476	0.00354732	0.00369503	0.00382614	0.00395956	0.00410481	0.00427284	0.00444146	0.00458376	0.00473402	0.00491018	0.00507255	0.00520651	0.00533277	0.00545813	0.00557962	0.00570348	0.00582794	0.00594222	0.00606052	0.00619634	0.00631736	0.00641492	0.00651438	0.00660322
263	polyvinylchloride_with_plasticizer	8	-5.33134e-05	-4.8528e-05	-1.51205e-05	1.87389e-05	5.13088e-05	8.60976e-05	9.33222e-05	3.72094e-05	-3.73443e-05	-6.01819e-05	-5.26653e-05	-5.73669e-05	-7.07987e-05	-8.33955e-05	-9.25184e-05	-9.26003e-05	-8.14734e-05	-7.50623e-05	-6.09965e-05	-1.4894e-05	2.1933e-05	1.24658e-05	-1.5624e-05	-1.82008e-05	3.62116e-06	2.11663e-05	3.76495e-05	4.18108e-05	2.94186e-05	2.52662e-05	3.40335e-05	4.91754e-05	5.30114e-05	3.25507e-05	2.34435e-05	3.51578e-05	4.73145e-05	4.60067e-05	1.76316e-05	-7.0567e-06	5.69848e-07	2.02708e-05	4.59393e-05	8.4288e-05	9.87949e-05	7.11507e-05	4.15988e-05
264	quartz_sand_lab	15	0.0230896	0.0260484	0.0267682	0.0247829	0.0235095	0.0206362	0.018928	0.0239146	0.0302396	0.031752	0.0306304	0.0304112	0.0298246	0.0275396	0.0252384	0.0204224	0.00814344	8.03125e-05	0.00899928	0.0225525	0.0290163	0.0287617	0.022855	0.0151661	0.0119894	0.0145586	0.0198198	0.0240116	0.024824	0.0257145	0.0281958	0.0277331	0.0233316	0.0196053	0.0182464	0.0174768	0.0170629	0.0179245	0.0208365	0.0233719	0.0226186	0.0212369	0.0205956	0.0182946	0.0160907	0.0172364	0.019251
265	quartz_sand_beach	15	0.0912507	0.0825796	0.0825817	0.0920817	0.101208	0.0995975	0.0904908	0.0856765	0.0862451	0.0883043	0.0956795	0.10378	0.102502	0.0964484	0.0900586	0.0743614	0.0495726	0.04414	0.0634275	0.080658	0.0880299	0.0902645	0.0903474	0.0910853	0.0900099	0.084373	0.0747812	0.063318	0.0579688	0.0611124	0.0648897	0.0661483	0.0684694	0.0751959	0.0814389	0.0748754	0.0578742	0.0510957	0.0627033	0.0788277	0.0855327	0.0839679	0.0806701	0.0760588	0.0698949	0.0687687	0.074889
266	wool_raw_cashmere_afghanistan	13	0.00187715	0.00196572	0.00206906	0.00217881	0.00229665	0.00242923	0.00255436	0.00265387	0.00275651	0.00288707	0.00302388	0.00315617	0.00329964	0.0034535	0.00361924	0.00380508	0.00397226	0.00409272	0.00421833	0.00437577	0.00453523	0.00468466	0.00483857	0.00501976	0.00520466	0.00535258	0.00550295	0.00568251	0.00584356	0.00598748	0.0061498	0.00631402	0.00646192	0.00660051	0.00673805	0.00688526	0.00703228	0.00715818	0.00728225	0.00741642	0.00754455	0.00769153	0.00786015	0.00799798	0.00809793	0.00820429	0.00833564
267	wool_raw_cashmere_mongolia	13	0.00160755	0.00169209	0.00179181	0.00188604	0.00197104	0.0020737	0.00219826	0.00230911	0.00240318	0.00252099	0.00265313	0.00276137	0.00287188	0.00300925	0.00316392	0.00333752	0.00348917	0.00358067	0.00366911	0.0038042	0.00396027	0.00410339	0.00424722	0.00442332	0.00459407	0.00471802	0.00484568	0.00500067	0.00514149	0.00527098	0.00540794	0.00554261	0.00567323	0.00579835	0.00591415	0.00603922	0.00618792	0.00634119	0.00647938	0.00658376	0.00665089	0.00674373	0.0068883	0.00702775	0.00714353	0.00726332	0.0074029
268	fur_red_deer	13	0.00422318	0.00440786	0.00460129	0.00478505	0.00497198	0.00518864	0.0054134	0.0056172	0.00583572	0.0060959	0.00634501	0.00656186	0.00680673	0.00709091	0.00738799	0.00770698	0.00800523	0.00823552	0.00845947	0.00872613	0.00901067	0.00929621	0.00959245	0.00991082	0.0102225	0.0104956	0.0107692	0.0110755	0.0113723	0.0116395	0.0119038	0.0121638	0.0124208	0.0126812	0.0129279	0.0131751	0.013449	0.0137308	0.0139988	0.0142384	0.0144397	0.0146493	0.0149051	0.0151645	0.0153885	0.0156008	0.0158282
269	fibre_roasted_flax	14	0.000883971	0.000967082	0.0010685	0.00118192	0.00127673	0.00136471	0.0014815	0.00161031	0.00170998	0.00178848	0.00187874	0.00198782	0.00210836	0.00225719	0.00244094	0.00262431	0.00277399	0.00289402	0.00302348	0.00318219	0.00334536	0.0035114	0.00371022	0.00393015	0.0041391	0.00433533	0.00451059	0.00466448	0.00483314	0.00502892	0.00522857	0.00543252	0.00564775	0.0058689	0.00610505	0.00634498	0.00655735	0.00674912	0.0069653	0.00721609	0.00745665	0.00767165	0.00789649	0.0081589	0.00843318	0.00867995	0.00892572
270	polyethylene_low_density_linear	1	-1.92423e-05	-0.000112641	-0.000211762	-0.000293845	-0.000330826	-0.000329882	-0.000336267	-0.000367073	-0.000405761	-0.000439001	-0.000458554	-0.000476778	-0.000495077	-0.000486283	-0.000446791	-0.000392968	-0.00035192	-0.000325487	-0.000258804	-0.000173596	-0.000142864	-0.000132845	-8.43634e-05	-2.78029e-05	-2.2293e-06	-1.00868e-05	-1.93571e-05	-2.43053e-05	-5.25353e-05	-6.27647e-05	-4.55784e-05	-2.43275e-05	-1.89961e-05	-5.83638e-05	-0.000136168	-0.000207601	-0.000230941	-0.000199329	-0.000160976	-0.000139757	-0.000107504	-7.02557e-05	-5.5288e-05	-4.21609e-05	-1.93782e-05	-1.41907e-05	-3.22896e-05
271	styrene_acrylonitrile	5	-0.000296509	-0.000372319	-0.000405942	-0.000455333	-0.000565568	-0.000695769	-0.00071469	-0.000607032	-0.000531406	-0.00054912	-0.000572749	-0.000562119	-0.000549311	-0.000528421	-0.000483073	-0.000449604	-0.000424912	-0.00035386	-0.00026104	-0.00019287	-0.000151975	-0.000137812	-0.000122038	-8.04146e-05	-1.56375e-05	5.4789e-05	0.000103306	0.000138657	0.000187294	0.000233356	0.000237908	0.000196788	0.000148611	0.000140193	0.000164527	0.000172442	0.0001583	0.000140759	0.000128917	0.000135164	0.000163099	0.000180741	0.00014186	6.10664e-05	1.07591e-05	7.79972e-06	5.21449e-06
272	polyethylene_low_density	1	7.16722e-06	-2.45204e-05	-5.78072e-05	-0.00010672	-0.000151684	-0.000140603	-0.000111067	-0.000169316	-0.000251031	-0.000253734	-0.000228058	-0.000229629	-0.000240083	-0.000230741	-0.00016626	-5.22448e-05	3.65264e-05	1.49297e-05	-7.86111e-05	-0.000125799	-0.000110403	-9.46526e-05	-8.98987e-05	-6.59411e-05	-2.31803e-05	1.93083e-05	5.60577e-05	8.17193e-05	7.10449e-05	2.96219e-05	-3.99822e-06	-1.46642e-05	-1.52861e-05	-4.28496e-05	-8.67264e-05	-8.11853e-05	-5.47619e-05	-6.66165e-05	-7.24636e-05	-5.06147e-05	-3.25927e-05	-2.68866e-05	-4.5024e-05	-6.39634e-05	-3.94025e-05	-1.80239e-05	-4.00058e-05
273	polyethylene_low_density	1	0.000153211	4.85252e-05	-3.12622e-05	-9.86924e-05	-0.00016173	-0.000151269	-0.000105093	-0.000148673	-0.000242084	-0.000290428	-0.000298263	-0.000289211	-0.000272717	-0.00026159	-0.000227076	-0.000111022	5.00866e-05	8.51256e-05	-1.21067e-05	-8.55965e-05	-0.000112675	-0.000134885	-0.000136021	-9.34235e-05	-3.09541e-05	2.73523e-05	8.47741e-05	0.000123012	8.67052e-05	1.13393e-07	-4.78693e-05	-5.63691e-05	-7.21254e-05	-7.44695e-05	-1.57173e-05	8.49162e-05	0.000133245	7.10874e-05	-2.43659e-05	-7.03131e-05	-0.000101129	-0.000127526	-0.00010956	-7.57734e-05	-5.11854e-05	-1.68202e-05	3.06351e-05
274	polyester	11	-0.000192988	-0.000271557	-0.000328124	-0.000382769	-0.000464309	-0.000508397	-0.000481666	-0.000489076	-0.000543775	-0.000561922	-0.000555696	-0.000580188	-0.000606921	-0.000589267	-0.000543536	-0.000443857	-0.000248309	-0.000102561	-0.000118277	-0.000155738	-0.000112983	-4.63902e-05	-3.06916e-05	-4.38514e-05	-3.16113e-05	2.17609e-05	0.00010693	0.00016275	0.000139826	0.000101741	0.000111671	0.000129344	0.000105348	6.36478e-05	3.81699e-05	3.80853e-05	5.24529e-05	4.03359e-05	-1.41192e-05	-5.62946e-05	-4.56319e-05	-4.45928e-05	-8.99431e-05	-0.00012222	-0.000122754	-0.000109584	-8.50278e-05
275	polyester	11	-0.000111074	-0.000112173	-0.000105011	-0.000119624	-0.000204501	-0.000258317	-0.000192047	-0.000157092	-0.000224173	-0.000280306	-0.000284258	-0.000283555	-0.000310705	-0.000335185	-0.000313514	-0.000216454	-2.15947e-05	0.000138021	0.000139936	9.03666e-05	6.24855e-05	3.73612e-05	2.73084e-05	7.00171e-05	0.000140813	0.000193544	0.000253929	0.000312278	0.000295204	0.000217533	0.000153022	0.000160813	0.000232275	0.000265981	0.000222286	0.00017563	0.000178346	0.000195087	0.000175324	0.000136479	0.000109993	8.68611e-05	7.43653e-05	9.10519e-05	0.00011507	0.00011805	0.000103691
276	polyethylene_high_density	1	0.000123947	0.000107667	0.000146594	0.000153785	6.73471e-05	1.90738e-05	7.50939e-05	5.4993e-05	-7.1833e-05	-0.000157003	-0.00016247	-0.000150678	-0.000140165	-0.00012192	-0.000110002	-5.86093e-05	5.56652e-05	9.95388e-05	4.85926e-05	2.03622e-05	1.81832e-05	1.94409e-06	-9.26235e-06	1.27997e-05	5.79341e-05	9.81849e-05	0.00011652	0.000109129	5.73816e-05	-1.31791e-05	-5.60477e-05	-6.21816e-05	-6.27654e-05	-8.44029e-05	-8.92591e-05	-6.58394e-05	-6.22229e-05	-6.31136e-05	-4.11056e-05	-2.17351e-05	-1.56372e-05	-2.62559e-05	-5.42722e-05	-7.43821e-05	-5.26039e-05	-1.2818e-06	1.47607e-05
277	polyethylene_high_density	1	0.000259036	0.000231906	0.000196939	0.000141936	0.000103428	0.000170789	0.000268901	0.000189362	6.7343e-06	-8.3313e-05	-7.75431e-05	-5.79828e-05	-5.36752e-05	-7.46654e-05	-9.2133e-05	6.40534e-06	0.000222635	0.000306006	0.000188868	6.62864e-05	-8.35126e-07	-2.26751e-05	2.72929e-05	0.00011874	0.000162923	0.000146744	0.000159375	0.000202462	0.000171238	5.71551e-05	-2.16409e-05	-1.9923e-05	-1.6863e-05	-4.04393e-05	-3.83289e-05	-2.66219e-06	2.71451e-05	3.75465e-05	4.3285e-05	2.64859e-05	-3.16475e-05	-8.33779e-05	-7.83009e-05	-3.03574e-05	3.7803e-06	-1.15842e-05	-4.27132e-05
278	polyethylene_high_density	1	0.000240229	0.000253541	0.000230173	0.000155249	9.62437e-05	0.000164265	0.000288997	0.000274212	0.000140636	7.81228e-06	-5.9053e-05	-4.71191e-05	-3.48386e-06	2.65686e-05	3.73167e-05	8.79112e-05	0.000206287	0.000247127	0.000150284	6.02793e-05	3.16258e-05	1.16058e-05	2.77794e-06	4.08324e-05	7.8411e-05	7.07904e-05	8.92759e-05	0.000132742	0.00011021	3.92932e-05	5.10717e-06	2.3041e-05	4.88601e-05	4.9173e-05	3.48264e-05	2.97936e-05	3.78856e-05	3.50236e-05	-1.87985e-06	-4.10842e-05	-4.52499e-05	-3.78689e-05	-4.74971e-05	-5.90692e-05	-4.3214e-05	-1.54337e-07	2.84633e-05
279	copolyamide	7	-0.000124205	-0.000137451	-0.000104994	-8.28737e-05	-7.8729e-05	-1.62302e-05	4.81305e-05	-2.73275e-05	-0.000146899	-0.000187433	-0.000189325	-0.000188645	-0.000174332	-0.000152377	-0.000116143	-1.92097e-05	0.000138063	0.00020027	0.000102541	1.22567e-06	-2.08717e-05	-1.70564e-05	-1.26675e-05	1.1705e-05	4.26929e-05	7.66169e-05	0.000127509	0.000149623	0.000101307	4.4729e-05	3.6004e-05	5.48494e-05	6.64342e-05	6.74177e-05	8.53172e-05	0.000134909	0.000179618	0.000195448	0.00021077	0.000242505	0.000264402	0.000254146	0.000235804	0.000238542	0.000256981	0.000269789	0.000263814
280	copolyamide	7	-0.000101857	-0.000108525	-0.000106734	-0.000142541	-0.000194235	-0.000146231	-4.99379e-05	-9.67776e-05	-0.000234717	-0.000317458	-0.000338304	-0.000325174	-0.000310255	-0.000324513	-0.000292197	-0.000142237	3.17571e-05	6.00186e-05	-4.32795e-05	-0.000128045	-0.000143447	-0.00011995	-9.01653e-05	-6.17964e-05	-3.8176e-05	-1.50229e-05	1.97526e-05	4.51781e-05	3.30617e-05	4.84367e-06	5.2156e-06	4.49931e-05	8.08472e-05	0.000100456	0.000143591	0.000217083	0.000280178	0.0002945	0.000277029	0.000279788	0.000309616	0.000339935	0.000369	0.000398343	0.000422314	0.000436941	0.00043631
281	polyamide	7	-7.84938e-05	-0.000109181	-0.000125208	-0.000156887	-0.000192042	-0.000140172	-5.32105e-06	2.48011e-05	-0.000113534	-0.000261142	-0.000306616	-0.000294955	-0.000284035	-0.000285263	-0.000270281	-0.000171194	1.32034e-05	8.55064e-05	-1.56506e-05	-0.000123887	-0.000146997	-0.000114804	-5.76012e-05	1.86413e-05	5.12244e-05	1.79979e-05	3.26313e-06	3.85277e-05	5.68199e-05	3.50119e-05	1.04254e-05	1.15419e-05	2.94848e-05	4.07348e-05	4.73011e-05	6.32275e-05	9.47152e-05	0.000136625	0.000173521	0.00018936	0.000185435	0.000186211	0.00019889	0.000205143	0.000216614	0.000247268	0.00026103
282	polyurethane	12	4.83949e-05	4.0841e-05	1.63067e-05	-1.80486e-05	-5.88266e-05	-4.12325e-05	3.34228e-05	4.20899e-05	-4.05613e-05	-0.000132502	-0.000165323	-0.000131787	-9.20523e-05	-7.3932e-05	-3.14518e-05	8.54352e-05	0.000245181	0.000321519	0.00029403	0.000240641	0.00018849	0.000172442	0.000225702	0.000324392	0.000404447	0.000434953	0.00046661	0.000522381	0.000546878	0.000526167	0.000521695	0.000552966	0.000556232	0.000518503	0.000501047	0.000518143	0.000555753	0.000615641	0.000647877	0.000613679	0.000572014	0.000563001	0.000566527	0.000558778	0.000525549	0.00048668	0.00046221
283	polyurethane	12	-3.24138e-05	-2.96317e-05	-1.83939e-05	-2.0898e-05	-3.68676e-05	-3.67046e-05	-2.41103e-05	-3.86935e-05	-8.56495e-05	-0.000126387	-0.000125208	-8.26442e-05	-3.20245e-05	-8.18712e-06	6.68755e-06	6.93719e-05	0.000169955	0.00020375	0.000176174	0.000176089	0.000198458	0.000235011	0.000313552	0.000405179	0.000439508	0.000440523	0.000488844	0.000554192	0.000571189	0.000569371	0.000603212	0.000646795	0.000639715	0.000600058	0.000581369	0.000596187	0.000646774	0.000716904	0.000752364	0.000722142	0.000653381	0.00059631	0.000571675	0.000550199	0.000503432	0.000475041	0.000511025
284	polyurethane	12	1.21728e-05	-1.23702e-05	-1.74168e-05	-1.13674e-05	-2.4893e-05	-8.74468e-06	6.00842e-05	6.04385e-05	-1.56466e-05	-6.42219e-05	-6.59117e-05	-5.27612e-05	-5.7549e-05	-8.03856e-05	-4.98057e-05	0.000106524	0.000311635	0.000353366	0.000245742	0.000183942	0.000228344	0.000315864	0.000393166	0.000480464	0.000564153	0.000584345	0.000582547	0.000615854	0.000632371	0.000617975	0.000638293	0.000693063	0.000739496	0.00077424	0.000778339	0.000755359	0.000767213	0.000801587	0.000798919	0.000770882	0.000757127	0.000753844	0.000736438	0.000715854	0.000711725	0.000703461	0.00067544
287	scoured wool_ not_made_rough	13	0.00260895	0.0027226	0.00287192	0.00303176	0.00318427	0.00334575	0.00350934	0.00365275	0.00379597	0.00396337	0.00412695	0.00427204	0.00444096	0.0046358	0.00483891	0.00507292	0.00529069	0.00544302	0.0055959	0.00578284	0.00596712	0.00614449	0.00634027	0.00656198	0.00677694	0.00696435	0.00715775	0.00736503	0.00754586	0.00770814	0.00789399	0.00809718	0.00829398	0.00847352	0.00863013	0.00878715	0.00896607	0.009149	0.00932085	0.00947694	0.00961872	0.00978561	0.00998833	0.0101734	0.0103164	0.0104505	0.0105989
289	fibre_silk_slubbing	13	0.000528372	0.000550867	0.000617326	0.000716483	0.000781954	0.000824088	0.000896278	0.000994316	0.00107467	0.00112964	0.00118151	0.00123584	0.00129536	0.0013912	0.00153274	0.00167687	0.00178816	0.00186542	0.0019342	0.00203049	0.00216148	0.00230628	0.00245528	0.0026114	0.00276612	0.00290486	0.00301447	0.00309222	0.00316815	0.00328152	0.00342298	0.00356414	0.00369473	0.00381141	0.00392565	0.00403652	0.00413192	0.00422189	0.00432442	0.00443504	0.00452815	0.00459807	0.004668	0.00476219	0.0048574	0.00491762	0.00497266
291	styrene_acrylonitrile	5	-5.02799e-05	-5.88867e-05	-8.91641e-05	-0.000123424	-0.000145882	-0.00012226	-8.96228e-05	-0.00010684	-0.000138937	-0.000147538	-0.000146401	-0.000152857	-0.000165959	-0.000172322	-0.000175225	-0.0001691	-0.000136876	-9.11295e-05	-5.54248e-05	-3.8659e-05	-2.97615e-05	-1.88796e-05	-8.47401e-06	8.40746e-06	4.00651e-05	7.28948e-05	7.93782e-05	6.05708e-05	4.26412e-05	4.02398e-05	4.71752e-05	7.09514e-05	0.000114326	0.000144812	0.000154771	0.000161723	0.000157192	0.000134884	0.000108725	8.982e-05	6.90961e-05	4.18084e-05	2.20165e-05	1.2367e-05	1.71112e-05	3.18524e-05	3.70809e-05
292	styrene_acrylonitrile	5	-0.000101124	-9.43105e-05	-0.00010111	-0.000123677	-0.000143047	-0.000128388	-0.000120782	-0.000151221	-0.000173925	-0.000181727	-0.000198419	-0.000208823	-0.000195237	-0.000177904	-0.000178802	-0.000172328	-0.000142359	-0.000111599	-8.06321e-05	-5.35372e-05	-3.57506e-05	-1.68722e-05	1.0425e-05	4.51348e-05	8.41766e-05	0.000118463	0.000148367	0.000160632	0.000135392	9.31588e-05	7.67754e-05	0.000105939	0.000161819	0.000204498	0.000226519	0.000235547	0.000217431	0.0001833	0.000161495	0.000145743	0.000117556	8.56699e-05	7.1298e-05	6.80395e-05	6.67858e-05	6.2629e-05	4.73894e-05
295	styrene_butyl_methacrylate	12	-7.72222e-05	-7.96605e-05	-0.000102227	-0.000133151	-0.000156742	-0.000150402	-0.000148726	-0.00018725	-0.000224106	-0.000243514	-0.00026848	-0.000284844	-0.00027625	-0.000263387	-0.00027102	-0.000272649	-0.000231704	-0.000172138	-0.000134992	-0.000122373	-0.000115906	-0.00010624	-8.78962e-05	-5.78642e-05	-2.06793e-05	1.7047e-05	4.68183e-05	5.37292e-05	2.96166e-05	-9.86527e-07	-5.37865e-06	2.01672e-05	6.23706e-05	0.000103901	0.000133299	0.000144137	0.00012127	7.93051e-05	5.37754e-05	5.11687e-05	5.62206e-05	5.63871e-05	5.27995e-05	4.78241e-05	4.7098e-05	4.47531e-05	4.19e-05
300	fibre_thermoplastic_elastomere	1	-2.94884e-05	-9.92978e-05	-0.000151322	-0.000197957	-0.000261703	-0.000333873	-0.000374226	-0.000370871	-0.000346486	-0.000329943	-0.000344749	-0.0003702	-0.000368104	-0.000344972	-0.000311696	-0.000267923	-0.000249148	-0.000257945	-0.000243507	-0.000204834	-0.000164908	-0.00013257	-0.000110074	-6.88737e-05	-1.36537e-05	-1.98601e-05	-5.77598e-05	-4.77979e-05	-3.47881e-05	-4.02154e-05	-4.6471e-05	-5.50911e-05	-6.90146e-05	-9.11458e-05	-0.000118554	-0.000133509	-0.00012797	-0.00011495	-0.000113211	-0.000126828	-0.00014692	-0.000142803	-0.000111769	-0.000106333	-0.000133874	-0.000145494	-0.000119106
301	fibre_turf	14	0.00330251	0.00340058	0.00351815	0.00366424	0.00380341	0.00392637	0.00406149	0.00420141	0.00431618	0.00440922	0.00450262	0.00461576	0.00475289	0.0049062	0.00507203	0.00525758	0.00543968	0.00557425	0.00569202	0.00584873	0.00603035	0.00621398	0.00640851	0.00660745	0.00679256	0.00696551	0.00712126	0.00725459	0.00739521	0.00756215	0.00773367	0.00790474	0.00809122	0.00828534	0.00847634	0.00866268	0.00882063	0.00893916	0.00907093	0.00924741	0.00941965	0.00955619	0.0096924	0.00985953	0.0100302	0.0101752	0.0103193
302	fibre_tussah_silk	13	0.00143851	0.00149147	0.00157515	0.00168955	0.00177596	0.00184373	0.00193838	0.00204696	0.00213364	0.00220123	0.00226917	0.00235228	0.00245562	0.00258556	0.00274076	0.00289614	0.00302735	0.00312038	0.00320524	0.00333508	0.00348775	0.00362467	0.00377854	0.00396233	0.00413483	0.00427841	0.00439134	0.00447629	0.00457088	0.00470448	0.00485552	0.00500109	0.00513875	0.0052756	0.00542874	0.0055833	0.00570448	0.00579721	0.00590495	0.00604017	0.00616252	0.00626547	0.00638715	0.00653181	0.00665218	0.00672205	0.00678392
307	vinylidene_chloride_vinyl_chloride	8	-9.3614e-05	-6.23301e-05	-2.58433e-05	-7.07475e-06	-9.76648e-07	-1.785e-05	-4.66868e-05	-6.7732e-05	-8.52034e-05	-8.81815e-05	-6.75135e-05	-4.6529e-05	-4.85952e-05	-5.84673e-05	-5.98699e-05	-5.99934e-05	-4.97638e-05	-3.07978e-05	-2.55792e-05	-3.43745e-05	-3.53418e-05	-1.09642e-05	1.34349e-05	6.38149e-06	7.51137e-06	3.79958e-05	5.16521e-05	5.26637e-05	6.64572e-05	5.4885e-05	6.52671e-06	-3.79524e-05	-5.27671e-05	-2.87388e-05	8.53845e-06	1.83912e-05	-1.38554e-06	-3.40738e-05	-4.99711e-05	-4.04576e-05	-2.82698e-05	-1.47852e-05	-3.16501e-06	-1.47138e-06	-3.50569e-06	-8.12679e-06	-5.91565e-06
308	fibre_viscose	14	0.00197388	0.00213092	0.00230686	0.00250607	0.00270283	0.00289537	0.0031025	0.00332443	0.00356695	0.00383033	0.00407401	0.00428696	0.00452676	0.00480528	0.00508874	0.00539082	0.00568565	0.00594024	0.00622546	0.00656348	0.00689232	0.00720244	0.00752713	0.00788247	0.00824422	0.00858027	0.00891372	0.0092755	0.00964742	0.010015	0.0103812	0.0107527	0.0111522	0.0115686	0.0119731	0.0123856	0.0128246	0.0132704	0.0137218	0.0141936	0.0146681	0.0151622	0.0157199	0.0163157	0.0169321	0.017605	0.0183355
309	fibre_viscose_dyed	14	0.00100187	0.00110852	0.00124493	0.00139619	0.00152985	0.00164538	0.00177827	0.0019437	0.00213787	0.00234986	0.00253197	0.00267388	0.00284354	0.00305854	0.0032825	0.00351083	0.00371864	0.00389134	0.00408793	0.0043276	0.00456579	0.00478662	0.00501149	0.0052712	0.0055525	0.00580159	0.00603454	0.00630553	0.00659449	0.00686783	0.00713373	0.00739981	0.00767543	0.00796247	0.00825165	0.00856054	0.00889834	0.00924247	0.00958183	0.00991528	0.0102524	0.0106298	0.0110496	0.0114702	0.0118884	0.0123342	0.0128154
310	fur_wild_boar	13	0.00236983	0.00247683	0.00257731	0.00266794	0.00277905	0.00292845	0.0030736	0.00318213	0.00328372	0.00340482	0.00352788	0.00364032	0.00376894	0.00392432	0.00409312	0.00427954	0.00444698	0.0045541	0.00465568	0.00480589	0.00497988	0.00514301	0.00530264	0.00547982	0.00564496	0.00577066	0.0059144	0.00610222	0.0062711	0.00640862	0.00655332	0.00670877	0.00686063	0.00699244	0.00710723	0.00723612	0.00738984	0.00754912	0.00768877	0.0077903	0.00787321	0.00799463	0.00816075	0.0083105	0.00842366	0.00854227	0.00868042
311	wool	13	0.00243392	0.00255166	0.00269123	0.00283433	0.00297135	0.00314087	0.00332112	0.00345107	0.00355544	0.00368823	0.00384242	0.00399487	0.00415838	0.00433904	0.00454087	0.00478339	0.00500741	0.00514597	0.00526556	0.00543393	0.00562317	0.00580525	0.00599605	0.00621176	0.00642553	0.00661268	0.00680271	0.00700351	0.00717908	0.00733196	0.0074862	0.00765672	0.00785401	0.00805302	0.0082283	0.00839369	0.00855791	0.00871415	0.0088725	0.00902381	0.00914786	0.00928992	0.0094811	0.00966899	0.00981523	0.00994069	0.0100738
312	wool_slubbing_fine	13	0.0022058	0.00233269	0.00246564	0.00257887	0.00269143	0.00285259	0.00302613	0.00313929	0.00322572	0.00335359	0.00350516	0.0036498	0.00381141	0.00399911	0.00420205	0.0044251	0.00462034	0.00473677	0.00483735	0.00498353	0.00515422	0.00532798	0.00551473	0.00572848	0.00593525	0.0061034	0.00627737	0.00647001	0.00663137	0.00676732	0.00691632	0.00707903	0.00724814	0.00741918	0.00758588	0.00775377	0.00792303	0.0080774	0.00821535	0.00833823	0.00844363	0.00858202	0.00877513	0.00894719	0.00906056	0.00916124	0.00928838
313	wool_slubbing_rough	13	0.0028375	0.00297681	0.00312947	0.00328841	0.00344108	0.00359632	0.00375812	0.00390652	0.00404741	0.00420245	0.00435196	0.00448514	0.00465084	0.00486436	0.00508525	0.00531014	0.00552065	0.00567133	0.00579871	0.00595413	0.00613118	0.00631143	0.0065017	0.00671861	0.00692358	0.00708693	0.00726941	0.00749839	0.00771086	0.00788274	0.00804419	0.00820788	0.00838064	0.00855836	0.00873129	0.00890648	0.00908555	0.0092658	0.00944137	0.00958615	0.00969646	0.00982824	0.0100047	0.0101798	0.0103344	0.0104803	0.0106202
314	wool_sheep_supersoft	13	0.00209586	0.00223203	0.00238279	0.00251577	0.00263474	0.00276996	0.00290637	0.00301384	0.00312837	0.00327642	0.00340341	0.00349877	0.00363011	0.00379705	0.00396703	0.00415801	0.00432491	0.00441969	0.00452509	0.00469413	0.00487443	0.00502481	0.00516637	0.00533831	0.0055145	0.00565356	0.0057901	0.00595516	0.00611647	0.00625998	0.00640074	0.00653001	0.00665084	0.0067783	0.00690847	0.00705063	0.00720913	0.00736281	0.00750387	0.00762158	0.0077083	0.00781959	0.00798638	0.008141	0.00824669	0.00834654	0.00846342
315	fur_yak	13	0.00277	0.00292248	0.0030895	0.00324072	0.00337325	0.00353184	0.0037153	0.00386847	0.00400435	0.00416331	0.00432526	0.00448126	0.00465982	0.00485036	0.00504487	0.00527898	0.00551321	0.00568597	0.00584321	0.00602242	0.00620389	0.00638483	0.00657801	0.0067958	0.00701525	0.00720379	0.00739464	0.00761037	0.00780769	0.00798141	0.00816351	0.00835216	0.0085427	0.00873251	0.0089058	0.00907067	0.00925073	0.00944099	0.0096136	0.0097492	0.00986204	0.00999933	0.0101782	0.0103595	0.0105112	0.0106479	0.0107989
316	fur_yak_bleached	13	0.00390607	0.00408407	0.00428722	0.00448004	0.00465275	0.00486853	0.00511691	0.00531219	0.00546455	0.00565053	0.00586206	0.00606057	0.00627197	0.00650851	0.00676054	0.0070473	0.00731949	0.00751476	0.00770144	0.00793768	0.00818651	0.00841532	0.00863752	0.00888077	0.00911926	0.00932856	0.0095568	0.00981075	0.0100376	0.0102381	0.0104345	0.0106281	0.0108401	0.0110709	0.0112853	0.0114868	0.0116985	0.0119057	0.0120881	0.0122469	0.0123992	0.0125789	0.0127869	0.0129729	0.0131247	0.0132818	0.0134603
317	zein_purified	13	0.00127965	0.00142663	0.00157261	0.00169057	0.00180483	0.00191762	0.00202905	0.00215615	0.00230547	0.00247277	0.00264449	0.00280607	0.00295075	0.0031018	0.00327733	0.00345833	0.0036429	0.00383981	0.00402993	0.0042039	0.00439267	0.00460926	0.00480747	0.0049723	0.00516803	0.0054098	0.00563107	0.00582247	0.00601622	0.00619363	0.00634357	0.00648667	0.00664188	0.00683474	0.00705512	0.00726373	0.0074423	0.0075947	0.00775205	0.00792616	0.00811085	0.00830923	0.008503	0.00868286	0.00886611	0.00905969	0.00925406
318	cigarette_filter	9	0.00145772	0.00145693	0.00148106	0.00149675	0.00150616	0.0015516	0.00160539	0.00160252	0.00157636	0.00159222	0.00162737	0.00165249	0.00170856	0.00180114	0.00190815	0.00205019	0.00217339	0.00220986	0.00222583	0.00228045	0.00235509	0.00243399	0.00252353	0.00263707	0.00274817	0.00282767	0.00290168	0.00297608	0.00302424	0.00305962	0.00310875	0.00316388	0.00321162	0.00324633	0.00326317	0.00328181	0.00331575	0.00334329	0.00335588	0.0033444	0.00330544	0.00329962	0.00334632	0.00338333	0.00339251	0.00340236	0.00342758
319	polyethylene_high_density	1	-9.08307e-05	-0.000204305	-0.000314015	-0.000397938	-0.000463638	-0.000529303	-0.00058455	-0.000615577	-0.000611233	-0.000570831	-0.000530703	-0.000512863	-0.000496037	-0.000484406	-0.000486869	-0.000465947	-0.000415914	-0.000378425	-0.000345811	-0.000285444	-0.000211876	-0.000150736	-0.00010834	-7.63661e-05	-2.75551e-05	-2.96206e-06	-2.3489e-05	-3.93054e-05	-6.74446e-05	-0.000107324	-0.000133668	-0.000152129	-0.00017185	-0.000170155	-0.000150961	-0.000141715	-0.000137977	-0.000128716	-0.000127109	-0.000138067	-0.000158297	-0.000181627	-0.000173248	-0.000133915	-0.000114659	-0.000115786	-0.000113467
320	polyethylene_low_density	1	5.40749e-05	3.9372e-05	1.93698e-05	6.08585e-06	-1.53468e-05	-4.92152e-05	-7.98196e-05	-0.000110385	-0.000126901	-0.000108673	-8.55877e-05	-8.1944e-05	-8.06389e-05	-9.23946e-05	-0.000122559	-0.000126565	-9.67271e-05	-7.15749e-05	-6.09676e-05	-4.96767e-05	-2.31751e-05	1.93341e-05	3.981e-05	1.54305e-05	-3.95223e-06	4.10058e-06	7.57129e-06	7.98643e-07	-1.83775e-05	-4.50019e-05	-4.89855e-05	-3.28999e-05	-2.25707e-05	-1.41625e-05	-4.67651e-06	-2.41054e-07	8.30125e-06	2.06437e-05	1.80509e-05	9.36981e-06	-1.85706e-06	-2.91558e-05	-3.96379e-05	-1.98573e-05	7.36153e-06	3.81571e-05	4.50321e-05
321	polyamide_66	7	-2.58326e-05	-5.61045e-05	-8.14399e-05	-9.05125e-05	-9.68174e-05	-0.000118673	-0.000146469	-0.000168186	-0.000170102	-0.000148898	-0.000128574	-0.00011296	-9.69093e-05	-0.000105326	-0.000133126	-0.000127801	-9.11045e-05	-8.10124e-05	-9.02952e-05	-7.33906e-05	-4.19573e-05	-1.09265e-05	1.29876e-05	2.02655e-05	1.89565e-05	1.50948e-05	8.05458e-06	1.05711e-05	8.74622e-07	-3.10454e-05	-4.7639e-05	-4.4492e-05	-3.86812e-05	-2.58518e-05	-1.23977e-05	-3.58988e-06	1.64299e-05	3.87924e-05	2.80599e-05	3.54543e-06	-3.58622e-06	-8.01441e-06	7.91486e-06	5.73949e-05	9.66187e-05	9.22851e-05	4.41037e-05
322	polycarbonate	6	8.98061e-06	3.85368e-06	-9.34872e-06	-2.29872e-05	-2.83599e-05	-3.66644e-05	-5.14057e-05	-6.90389e-05	-7.39458e-05	-5.20763e-05	-3.25586e-05	-4.16984e-05	-6.52513e-05	-9.80403e-05	-0.000129121	-0.000117417	-7.25431e-05	-5.81308e-05	-7.68976e-05	-7.59163e-05	-4.81185e-05	-2.44801e-05	-1.58183e-05	-1.61549e-05	-8.71684e-06	1.39249e-06	1.09778e-06	-5.61689e-06	-3.5189e-05	-7.47375e-05	-8.90299e-05	-8.63865e-05	-8.49925e-05	-7.59286e-05	-6.24717e-05	-4.91211e-05	-1.61981e-05	2.74613e-05	3.95996e-05	3.29326e-05	3.05229e-05	1.66309e-05	1.72233e-05	4.68026e-05	6.62925e-05	6.49595e-05	4.6851e-05
323	polyethylene terephthalate	11	-3.71616e-05	-1.71909e-05	-1.50788e-05	-3.14967e-05	-6.18653e-05	-9.25963e-05	-0.000111283	-0.000130236	-0.000143987	-0.000130876	-0.000101017	-7.74139e-05	-6.49372e-05	-6.69386e-05	-7.43761e-05	-5.38543e-05	-1.07567e-05	4.3065e-06	-7.51118e-06	9.0932e-06	6.08685e-05	0.000107178	0.000125203	0.000123103	0.000129619	0.000154225	0.000174352	0.000172559	0.000146781	0.00011156	9.40579e-05	0.00010089	0.000117671	0.000134847	0.000152197	0.000162094	0.000158589	0.000161435	0.00016821	0.000156005	0.00012196	7.4619e-05	6.31711e-05	0.000107763	0.000148303	0.000152353	0.000131385
324	polymethyl methacrylate	12	0.000117917	0.000109371	9.62685e-05	7.29754e-05	2.70394e-05	-2.46136e-05	-5.18421e-05	-6.15677e-05	-6.57557e-05	-5.31091e-05	-2.736e-05	-1.39689e-06	2.13083e-05	2.44762e-05	1.35032e-05	3.15115e-05	7.70648e-05	0.000105723	0.000114139	0.000136251	0.000185466	0.000248583	0.000284367	0.000271161	0.000252596	0.0002582	0.0002727	0.000290164	0.000295207	0.000273904	0.000247179	0.0002306	0.000228228	0.000237215	0.000240899	0.000231774	0.000227895	0.000245832	0.00025813	0.00024115	0.00021016	0.000184828	0.000185236	0.00020471	0.000222369	0.000239197	0.000241421
325	polypropylene	4	2.27651e-05	4.32741e-05	5.65099e-05	6.59834e-05	5.66137e-05	2.18341e-05	-1.78762e-05	-5.27941e-05	-7.26743e-05	-6.51701e-05	-4.40986e-05	-2.89561e-05	-2.38419e-05	-3.44309e-05	-5.9734e-05	-7.40299e-05	-7.50246e-05	-8.55586e-05	-8.96486e-05	-6.6688e-05	-2.69327e-05	1.45313e-05	4.46476e-05	4.20832e-05	2.2305e-05	5.87683e-06	-1.13638e-05	-2.17596e-05	-2.49776e-05	-3.70465e-05	-5.95896e-05	-7.20218e-05	-5.73022e-05	-2.84241e-05	-9.94105e-06	-6.09172e-06	3.124e-06	2.78999e-05	3.91997e-05	2.43373e-05	3.49086e-06	-1.17405e-05	9.43533e-08	3.13179e-05	4.75923e-05	4.97951e-05	3.19886e-05
326	polystyrene	5	3.31945e-05	3.52985e-05	3.25249e-05	3.18961e-05	2.56299e-05	-7.99966e-06	-5.42036e-05	-8.34394e-05	-7.95892e-05	-4.854e-05	-2.21399e-05	-1.55352e-05	-1.0063e-05	-1.31785e-05	-3.61528e-05	-4.45708e-05	-3.70188e-05	-5.01579e-05	-6.68182e-05	-5.43302e-05	-2.45846e-05	9.59098e-06	3.72827e-05	3.15801e-05	7.13515e-06	-6.462e-07	9.18268e-06	1.69609e-05	-1.7392e-06	-3.51782e-05	-4.94236e-05	-4.58678e-05	-3.94228e-05	-2.39538e-05	3.36531e-06	2.32298e-05	2.7105e-05	2.57195e-05	1.20386e-05	-1.31776e-05	-3.25855e-05	-4.2526e-05	-3.32493e-05	-7.50277e-06	1.34597e-05	2.51197e-05	1.94256e-05
327	polyvinylchloride	8	1.21824e-05	2.29605e-05	3.53107e-05	5.28093e-05	5.49144e-05	2.04851e-05	-3.09741e-05	-7.29704e-05	-8.87895e-05	-7.50365e-05	-6.10092e-05	-6.54772e-05	-7.32645e-05	-8.48697e-05	-0.000102962	-0.000102398	-8.20808e-05	-7.73663e-05	-8.76717e-05	-8.4247e-05	-6.77731e-05	-4.3882e-05	-1.94729e-05	-1.02924e-05	-5.27713e-06	1.9402e-06	1.86503e-06	-9.40634e-07	-1.3333e-05	-3.49046e-05	-5.09132e-05	-6.33442e-05	-6.32903e-05	-4.37579e-05	-2.40779e-05	-1.14899e-05	-2.4234e-06	6.72993e-07	-8.73746e-06	-2.64586e-05	-4.68775e-05	-6.49502e-05	-5.81166e-05	-3.15371e-05	-9.6778e-06	3.95018e-06	1.33117e-06
335	polyethylene_transmission	1				0.036847	0.0303819	0.023784	0.0166822	0.0112092	0.00777378	0.00699648	0.00916788	0.0116086	0.0141819	0.0145116	0.0127112	0.00976745	0.00597982	0.0039155	0.00312855	0.00322112	0.00397513	0.0045885	0.00527932	0.00620216	0.00714592	0.00783851	0.0083987	0.00874841	0.00929441	0.0102768	0.0118098	0.0142493	0.0163883	0.0180812	0.0178587	0.0151503	0.0117901	0.00787216	0.00535463	0.00434282	0.00351999	0.00286542	0.00169366	0.000249545	-0.000133069	0.000298207	0.00140907
336	polypropylene_transmission	4				0.000325202	0.00173792	0.00252712	0.00261328	0.00243823	0.00204198	0.00190593	0.0020954	0.00271891	0.00378617	0.00482219	0.00584134	0.00694886	0.00817991	0.00998655	0.0120252	0.013125	0.0133676	0.0122048	0.0102502	0.00831109	0.00670704	0.0062738	0.00660436	0.00776344	0.00897976	0.00983377	0.00990657	0.0086432	0.00732827	0.00609929	0.0064798	0.00907886	0.0118047	0.0145139	0.0155128	0.0147094	0.0140489	0.0135307	0.0135507	0.0140386	0.0147176	0.0157127	0.0175738
337	polycarbonate_transmission	6				0.0149041	0.0207024	0.026253	0.0316345	0.0363539	0.0401882	0.0441153	0.0482163	0.0532802	0.0593586	0.0640134	0.0671835	0.066922	0.0641413	0.0640289	0.066227	0.0727252	0.0814349	0.087526	0.0916967	0.0926655	0.0923183	0.0926904	0.0939139	0.0969094	0.100902	0.105656	0.110817	0.116562	0.121014	0.123715	0.123512	0.119801	0.11516	0.109859	0.104494	0.0991063	0.0924647	0.0846481	0.0764646	0.0679631	0.059648	0.0517783	0.0456535
338	polyester_transmission	11				0.071933	0.0763616	0.0827859	0.0913818	0.101166	0.11203	0.122971	0.133747	0.145999	0.159813	0.174101	0.188692	0.200525	0.210175	0.219756	0.229644	0.242629	0.257897	0.275026	0.292882	0.310253	0.324082	0.329114	0.327616	0.318541	0.308032	0.30078	0.294119	0.288422	0.279412	0.265144	0.248553	0.229474	0.213644	0.2019	0.193071	0.187124	0.180659	0.173756	0.166815	0.15987	0.153451	0.147124	0.139304
339	polyamaide_transmission	7				0.160369	0.16652	0.174409	0.183992	0.195591	0.209509	0.223754	0.238139	0.251607	0.264092	0.274475	0.282903	0.290966	0.299106	0.311566	0.327111	0.343226	0.359332	0.372061	0.383346	0.3952	0.408255	0.425102	0.442369	0.457208	0.470723	0.481468	0.495843	0.517449	0.543217	0.573993	0.600906	0.621634	0.639026	0.652809	0.671321	0.694993	0.723211	0.755387	0.78347	0.807544	0.823292	0.83284	0.842028
340	cellulose_transmission	14				1.39708	1.39708	1.39708	1.39708	1.39761	1.40034	1.39021	1.36359	1.3483	1.34575	1.3449	1.3458	1.34783	1.3508	1.35295	1.3542	1.35309	1.35001	1.34523	1.33895	1.33138	1.32324	1.31543	1.30844	1.30364	1.29878	1.29249	1.2852	1.27667	1.26785	1.25873	1.25123	1.24559	1.2435	1.24514	1.25193	1.26395	1.2798	1.29929	1.31981	1.34097	1.35903	1.37417	1.38484
341	polylactic_acid_transmission	21				-8.50312e-05	-0.000714654	0.000800902	0.00450121	0.010308	0.0186542	0.0256631	0.0308695	0.0335671	0.0336929	0.0322137	0.0292847	0.0271449	0.025981	0.0285568	0.033962	0.0401565	0.0467994	0.0519963	0.0560288	0.0584806	0.0598077	0.0601402	0.0605344	0.0623256	0.0645386	0.0670486	0.0688216	0.069137	0.0688405	0.0677968	0.0679655	0.0695581	0.0747024	0.0838158	0.0951959	0.108762	0.120424	0.130184	0.136957	0.14115	0.144597	0.147512	0.15196
342	peek_at_transmission	17				0.0290819	0.0348419	0.040178	0.0458806	0.0471626	0.0423673	0.0367687	0.0308579	0.0266057	0.0241498	0.0209039	0.0169262	0.0124066	0.00769898	0.00540558	0.00501484	0.00595018	0.00781109	0.00921681	0.0104185	0.0111606	0.0119114	0.0132192	0.0150482	0.0178795	0.0204437	0.0219359	0.0224766	0.021757	0.0208797	0.0202204	0.0195628	0.0189103	0.0180926	0.0170286	0.0167319	0.0172529	0.0186612	0.0208898	0.02319	0.0253761	0.0256863	0.0245763	0.0225571
343	ethylene_vinyl_acetat_14%_tr	23				0.0415145	0.033314	0.0242614	0.0136274	0.00567351	0.00143303	8.82613e-05	0.00175197	0.00414933	0.00715763	0.009324	0.0106784	0.0111772	0.0110956	0.0124342	0.0146927	0.0171515	0.0191709	0.018335	0.0157261	0.0120867	0.0082878	0.00580954	0.00445974	0.00431872	0.00593136	0.0100957	0.0152389	0.021428	0.0252319	0.025369	0.0222721	0.0154121	0.00912095	0.00387813	0.000860756	0.00014826	-0.00019928	-0.000125446	0.000729189	0.00243705	0.0057172	0.0102919	0.0155543
74	ethylene_vinyl_acetat_14%	23	-9.33487e-05	-0.000154989	-0.000237156	-0.000301927	-0.000331766	-0.00032977	-0.000331659	-0.000361321	-0.000390249	-0.000384133	-0.000350636	-0.000334445	-0.00034552	-0.00034739	-0.00031622	-0.000246825	-0.000178474	-0.000168458	-0.000198538	-0.000218561	-0.000202721	-0.000137103	-4.7663e-05	9.6884e-06	1.38061e-05	-2.28247e-05	-4.03359e-05	-1.64907e-06	3.89181e-05	5.39825e-05	4.87152e-05	3.08617e-05	9.65969e-06	-8.66306e-06	-1.20347e-05	4.81853e-06	2.43912e-05	2.45758e-05	1.31917e-05	2.05212e-05	3.95968e-05	5.8859e-05	8.83815e-05	0.000113283	0.000119647	0.000109455	8.76901e-05
76	ethylene_vinyl_acetat_40%	23	-0.000154145	-0.000203618	-0.000255278	-0.000280526	-0.000282432	-0.0002803	-0.000293659	-0.000325304	-0.000350414	-0.000347173	-0.000322824	-0.000310381	-0.000324169	-0.000340819	-0.000328988	-0.000268902	-0.000198652	-0.000178863	-0.0001859	-0.000169402	-0.000129588	-6.86594e-05	3.73197e-07	2.98936e-05	1.40552e-05	-1.26676e-05	-1.00819e-05	3.28191e-05	7.04435e-05	8.43321e-05	8.58025e-05	8.14964e-05	7.20228e-05	5.45601e-05	4.76209e-05	7.13461e-05	0.000108347	0.00012789	0.000137909	0.000165469	0.000184311	0.000177297	0.000179884	0.00019089	0.000189204	0.000174588	0.00014581
344	PI_in_transmission	24				0.108767	0.100113	0.0964272	0.097708	0.104231	0.116838	0.128883	0.13968	0.146562	0.149348	0.146003	0.136941	0.127009	0.11724	0.118173	0.126801	0.137045	0.147674	0.151622	0.151974	0.151258	0.150441	0.152103	0.154853	0.158597	0.161518	0.162314	0.16105	0.157149	0.152382	0.146904	0.14314	0.141808	0.14166	0.142621	0.143771	0.145064	0.150049	0.158704	0.17192	0.189003	0.206375	0.223491	0.235857
345	nitrile_rubber_transmission	10				-0.000290586	-0.000498358	0.00165197	0.00635584	0.0125337	0.0201082	0.0278507	0.0357379	0.0413607	0.0445828	0.0433327	0.0379052	0.0317619	0.0254556	0.0250358	0.0287922	0.033261	0.0378419	0.0385506	0.0377366	0.0382742	0.0398407	0.0436271	0.0475656	0.0494357	0.0512198	0.0538167	0.0571812	0.0619533	0.0656728	0.0674387	0.0680739	0.0676313	0.0663131	0.0639916	0.0632087	0.0640996	0.070016	0.080548	0.0912411	0.101516	0.104896	0.103	0.0983591
346	polychloroprene_transmission	18				0.78006	0.76756	0.75499	0.739384	0.738378	0.757188	0.785049	0.822376	0.84479	0.850927	0.834771	0.797979	0.761923	0.728119	0.719029	0.728988	0.750007	0.775531	0.782457	0.777082	0.758467	0.736163	0.722821	0.717773	0.725807	0.740404	0.759449	0.777678	0.793357	0.80029	0.795105	0.783297	0.764199	0.751859	0.748119	0.753643	0.768523	0.781576	0.792485	0.793514	0.786317	0.777153	0.766625	0.75975
212	polycaprolactone	22	-0.000119964	-0.00016186	-0.000221399	-0.000232949	-0.000199124	-0.000170873	-0.000179943	-0.000217219	-0.000241234	-0.000228495	-0.000197914	-0.000181304	-0.000173608	-0.000154882	-0.00011898	-5.19989e-05	2.16982e-05	4.2769e-05	1.79132e-05	-9.43901e-07	8.29671e-06	5.82551e-05	0.000141387	0.000198307	0.000194783	0.00017164	0.000178485	0.000214058	0.00025417	0.000298147	0.000333026	0.000328562	0.000296421	0.000275794	0.000288976	0.000313103	0.00030723	0.000275658	0.000256081	0.000260147	0.000251305	0.000221771	0.000205874	0.000203242	0.000197409	0.000175014	0.000141074
211	polycaprolactone	22	-0.000179207	-0.000170878	-0.000201869	-0.00029677	-0.000409902	-0.000420601	-0.000312762	-0.000269379	-0.0003263	-0.000420443	-0.000493964	-0.000459588	-0.000371573	-0.000354608	-0.000405929	-0.000384007	-0.000151008	6.4992e-05	1.77993e-05	-7.01632e-05	-7.70715e-05	-8.52438e-05	-7.36591e-05	3.17756e-05	0.000138383	0.000151285	0.000177582	0.000283991	0.000348825	0.000308282	0.000250423	0.000237941	0.000215	0.000165676	0.000172175	0.000240039	0.000260636	0.000211668	0.00014753	6.19978e-05	4.30028e-06	3.30033e-05	0.000102267	0.000126113	5.53886e-05	-3.12505e-05	-4.87465e-05
347	PCL_transmission	22				0.0234339	0.0213445	0.0196077	0.0182605	0.017021	0.015627	0.0158556	0.0179675	0.021553	0.0266034	0.030896	0.0343599	0.0349323	0.0335146	0.0350709	0.039432	0.0491703	0.0623125	0.0753954	0.0870731	0.0936015	0.0945252	0.0865291	0.0740301	0.0588518	0.0462739	0.0414566	0.0400254	0.0418676	0.0414091	0.0365067	0.0280107	0.0149768	0.00542099	0.000219459	0.00222344	0.0116031	0.0191316	0.0247376	0.0246948	0.020359	0.0185932	0.0189002	0.0233819
348	fiber_jute_transmission	14				0.741689	0.734119	0.722875	0.705338	0.696707	0.700365	0.715753	0.743256	0.780574	0.827608	0.873301	0.916141	0.928749	0.916139	0.89717	0.873708	0.865343	0.863657	0.854214	0.840269	0.819377	0.79987	0.793049	0.795799	0.809603	0.829966	0.857464	0.878288	0.881282	0.888219	0.907692	0.923616	0.933045	0.93671	0.933679	0.938463	0.951775	0.965166	0.978562	0.990708	1.00001	0.990433	0.971438	0.97962
349	PPSU_in_transmission	16				0.178658	0.17772	0.176124	0.173279	0.172511	0.174241	0.181246	0.194122	0.210586	0.230545	0.245314	0.254672	0.252413	0.24062	0.229382	0.219433	0.21989	0.227431	0.238125	0.250499	0.259641	0.267415	0.275134	0.281165	0.285407	0.283936	0.272805	0.256776	0.235936	0.218029	0.206427	0.197101	0.189802	0.181562	0.171788	0.163823	0.157811	0.149487	0.139063	0.128242	0.117526	0.11115	0.108402	0.10916
350	POM_in_transmssion	25				0.0349688	0.0318203	0.0269786	0.0197616	0.0141457	0.0110662	0.00997278	0.0109542	0.0125738	0.0147549	0.0166856	0.0183521	0.0193599	0.0197634	0.0196976	0.0191833	0.0182561	0.0171406	0.0166953	0.016296	0.0150621	0.0131585	0.00982929	0.00723118	0.00751585	0.00969112	0.0138471	0.0187529	0.0234464	0.0297873	0.0387872	0.0475757	0.0562515	0.0588134	0.0542808	0.0453324	0.0320824	0.0213431	0.0131721	0.0102002	0.0117903	0.0156824	0.0212378	0.0248083
351	CeAc in Transmssion	9				0.168329	0.170499	0.170456	0.167664	0.165237	0.163887	0.163328	0.163636	0.163732	0.163557	0.164601	0.166872	0.170968	0.176488	0.180871	0.184585	0.188055	0.191702	0.197659	0.203717	0.206567	0.206307	0.20081	0.193655	0.188046	0.182736	0.177503	0.172588	0.167535	0.164975	0.165908	0.169448	0.175576	0.183669	0.193713	0.204689	0.216537	0.226832	0.235349	0.238325	0.236033	0.227155	0.213992	0.204604
352	PMMA in Transmission	12				0.141735	0.146259	0.156518	0.174577	0.18847	0.195608	0.195862	0.18895	0.175376	0.15515	0.133719	0.111885	0.101952	0.104085	0.128326	0.168838	0.208906	0.246045	0.263513	0.268264	0.264646	0.257721	0.25565	0.258723	0.272907	0.286392	0.294298	0.288532	0.261522	0.225962	0.183001	0.146288	0.118939	0.102912	0.0993003	0.0983106	0.0994587	0.0974282	0.0922405	0.0816574	0.0674839	0.0604347	0.0595686	0.0684412
353	PS in Transmission	5				0.0196487	0.00697141	0.00232845	0.00590117	0.0171604	0.0375448	0.0535024	0.0632122	0.0670302	0.0648842	0.0651324	0.0674962	0.0697111	0.071241	0.0671012	0.0585881	0.0481992	0.0362901	0.02463	0.0137988	0.00542943	8.047e-05	-0.000557331	0.00235876	0.0090691	0.0164968	0.0226254	0.0271926	0.0292416	0.0310768	0.0335172	0.0357318	0.0379196	0.0372294	0.0331378	0.0280874	0.022193	0.0193948	0.0195121	0.021086	0.0238608	0.0253033	0.0261	0.0276322
354	acrylonitrile_butadiene_transmission	27				0.0181971	0.00796438	0.0016572	-0.00088458	0.00145402	0.00947259	0.0184459	0.0279194	0.0356587	0.0415164	0.0452752	0.0468091	0.0436278	0.0365382	0.0294388	0.0227226	0.0207181	0.0213104	0.020763	0.0194613	0.0162267	0.012297	0.0088001	0.00610509	0.00458123	0.00529438	0.00918716	0.0158426	0.0263454	0.0353449	0.0417024	0.0415388	0.0328781	0.0239943	0.015511	0.0137676	0.0191114	0.0236447	0.0272867	0.0267795	0.0231035	0.0211025	0.020113	0.0197659
355	fiber_indian_cotton_transmission	14					0.412539	0.416216	0.419628	0.422631	0.425004	0.427093	0.42897	0.431086	0.433676	0.436453	0.43939	0.442311	0.445184	0.448327	0.451742	0.455379	0.459243	0.463367	0.467697	0.472071	0.476496	0.480785	0.485366	0.490948	0.496891	0.5031	0.508486	0.512225	0.51519	0.517404	0.520023	0.523265	0.527482	0.53273	0.53845	0.544534	0.549392	0.553237	0.556305	0.559121	0.563547	0.569059	0.575688
329	charcoal	30	5.42049e-05	3.80272e-05	1.06833e-05	-3.02944e-06	1.60414e-05	5.07635e-05	6.3701e-05	3.9394e-05	-5.00808e-07	-1.56589e-05	-9.74281e-06	-1.48613e-05	-1.40946e-05	1.27087e-05	4.05234e-05	4.28065e-05	3.2572e-05	4.04426e-05	5.07823e-05	4.05907e-05	3.32419e-05	4.32733e-05	5.48682e-05	6.37907e-05	7.07028e-05	6.18416e-05	4.24259e-05	3.76787e-05	5.41165e-05	6.74679e-05	7.60978e-05	8.83084e-05	8.12252e-05	5.73176e-05	3.62479e-05	1.73932e-05	1.417e-05	3.91798e-05	6.42826e-05	5.85319e-05	3.85276e-05	3.63919e-05	4.75731e-05	4.60525e-05	3.48807e-05	3.70165e-05	4.98979e-05
330	charcoal	30	0.00068371	0.000647664	0.0005694	0.000476877	0.000422668	0.000427508	0.00044521	0.000413392	0.000352942	0.000329594	0.000338962	0.000342056	0.00033926	0.000334576	0.000327881	0.000331827	0.000342556	0.000355091	0.000373109	0.00038376	0.000384329	0.000391779	0.000410801	0.000444849	0.000491812	0.000531995	0.000564545	0.000596518	0.000612906	0.00061235	0.000628544	0.000676292	0.00071798	0.000720674	0.000709415	0.000714977	0.000723439	0.000746461	0.000810078	0.00086001	0.000844148	0.000805444	0.000802853	0.000825117	0.000842486	0.000860913	0.000877355
331	Coal	31	0.000230113	0.000198481	0.000161922	0.000105622	5.04997e-05	2.41247e-05	1.39929e-05	-8.78407e-06	-3.054e-05	-2.50273e-05	-9.48735e-06	6.32189e-06	2.77827e-05	2.84537e-05	9.16095e-06	1.15379e-05	3.18811e-05	4.13138e-05	4.32876e-05	5.30085e-05	7.39557e-05	9.68146e-05	0.000113913	0.000134792	0.000164788	0.00019122	0.000212758	0.000243065	0.000264836	0.000254675	0.000244654	0.000266204	0.00028612	0.000273372	0.000249039	0.00022709	0.00020398	0.000208214	0.000246699	0.000256704	0.000204268	0.000146803	0.000136908	0.000146674	0.000147352	0.000151974	0.00015307
332	Coal	31	0.000341221	0.000305681	0.000250089	0.000166332	9.94496e-05	8.20236e-05	9.15127e-05	8.71585e-05	6.67147e-05	6.43003e-05	7.63077e-05	8.03334e-05	8.46792e-05	9.43933e-05	0.000108081	0.000137248	0.00016986	0.000185706	0.000202394	0.000233542	0.000269233	0.000308974	0.00035499	0.000407461	0.000465077	0.000512556	0.000540119	0.000558792	0.000568307	0.000561989	0.000566722	0.000605008	0.000640407	0.000634085	0.000609609	0.000596002	0.000595607	0.000617116	0.000646541	0.000649544	0.000619644	0.000577081	0.000552752	0.000549972	0.000549998	0.000550526	0.000544025
333	Coal	31	0.000573669	0.000493271	0.000402527	0.000291244	0.000188003	0.000130182	0.000109364	8.05186e-05	3.49857e-05	1.07202e-05	-4.03623e-07	-1.83804e-05	-2.11639e-05	-2.01916e-05	-4.0214e-05	-5.06684e-05	-3.06803e-05	-4.72898e-06	1.97883e-05	3.41953e-05	4.02558e-05	5.09426e-05	8.08108e-05	0.000132815	0.000183639	0.00020749	0.000216767	0.000246671	0.000288937	0.000303667	0.000305879	0.000343875	0.000408285	0.000442601	0.000441203	0.000433991	0.000428766	0.000450031	0.000506703	0.000548719	0.000549606	0.000552904	0.000590663	0.000628497	0.000644454	0.000651114	0.000641502
334	Coal	31	0.000113484	0.000100524	7.80413e-05	3.01568e-05	-2.56442e-05	-4.82346e-05	-3.29338e-05	-1.9084e-05	-1.98373e-05	-3.78234e-06	1.95166e-05	2.07568e-05	2.21554e-05	2.76188e-05	1.30046e-05	-1.70089e-06	1.02909e-05	4.54384e-05	8.43229e-05	0.000104725	0.000110305	0.000127652	0.000152152	0.00017972	0.000206797	0.000206179	0.000188742	0.000192006	0.000213428	0.000225717	0.000229286	0.000246906	0.000267967	0.000258919	0.000225628	0.000196462	0.000182849	0.000188743	0.000202726	0.000200395	0.000173682	0.000141687	0.00012696	0.000123158	0.000118279	0.000110882	9.73894e-05
55	sealing_ring_EPDM	32	-1.93598e-05	-1.00738e-05	-2.98721e-05	1.43053e-05	3.85373e-06	0.000101176	3.91548e-05	2.71507e-05	-0.000109191	-6.14588e-05	-0.000138629	-7.05348e-05	-0.000119814	2.20411e-05	7.53267e-06	0.000174444	0.000132584	0.000138592	2.55966e-08	3.04034e-05	-3.94029e-05	-1.44074e-05	-3.0342e-05	5.6055e-05	9.24327e-05	9.94733e-05	8.19978e-05	6.44209e-05	4.69765e-05	-1.33138e-05	4.69413e-05	2.09021e-05	3.80913e-05	-6.52061e-05	8.36882e-06	-3.93307e-05	7.2791e-05	3.8924e-05	0.000140158	9.96313e-06	1.82184e-05	-6.73016e-05	5.04067e-05	-3.13215e-06	7.31222e-05	1.31818e-05	9.23582e-05
56	sealing_ring_EPDM	32	0.000381362	0.000330904	0.000292392	0.000430383	0.000363452	0.000485009	0.000314957	0.000387424	0.00015749	0.000294892	0.000130836	0.000348252	0.000200252	0.00047282	0.00038955	0.000623789	0.000391834	0.000360395	7.8958e-05	0.000197894	8.71557e-05	0.000193119	0.000198309	0.000371256	0.000362473	0.000309235	0.000262825	0.000228494	0.000187992	1.92288e-05	8.93972e-05	3.03028e-05	0.000162464	-5.35763e-06	7.94926e-05	-7.47037e-05	0.000157645	2.09702e-05	0.000219766	-1.00368e-05	9.71683e-05	-0.000115879	0.000120648	1.7319e-05	0.000192183	1.29293e-05	8.60896e-05
60	sealing_ring_Gardena_2824_small	32	0.000257175	0.000413414	0.000286849	0.000225517	4.0449e-05	0.000241641	7.90468e-05	0.000168129	-0.000116346	1.54385e-05	-0.000171648	0.000156105	2.02109e-05	0.000261029	0.000132678	0.000467063	0.000229251	0.000282375	7.07713e-05	0.000272747	0.000183759	0.000329447	0.000219693	0.000312222	0.000283036	0.000269477	0.000253733	0.000247169	0.000311092	0.000210804	0.000228143	5.07476e-05	0.000212822	8.47548e-05	0.000261297	6.33614e-05	0.00027094	8.18754e-05	0.000320448	-6.75149e-08	9.67524e-05	-0.000123583	0.000152642	-9.1146e-05	0.000102877	5.69841e-05	0.000331375
[truncated: 1,129 more columns]

## Sheet: Cluster Autoanalyse
1	polyethylene
2	polyethylene oxidized
3	polyethylene-chlorinated
4	polypropylene
5	polystyrene
6	polycarbonate
7	polyamide
8	polyvinylchloride
9	cellulose chemical modified
10	nitrile rubber
11	polyester
12	acrylates/PUR/varnish
13	animal fur
14	plant fibres
15	sand
16	polysulfone
17	polyetheretherketon
18	polychloroprene
19	chitin
20	polyisoprene chlorinated
21	polylactide acide
22	polycaprolactone
23	ethylene-vinyl-acetate
24	polyimide
25	polyoxymethylene
26	polybutadiene
27	acrylonitrile-butadiene
28	rubber type 1
29	rubber type 2
30	charcoal
31	coal
32	rubber type 3
